# Supplementary material for: Single‐cell RNA sequencing: Inhibited Notch2 signalling underlying the increased lens fibre cells differentiation in high myopia
Source: Cell Prolif. 2023 Jan 30;56(8):e13412. doi: 10.1111/cpr.13412 (PMC10392066; doi:10.1111/cpr.13412)
Supplement: Supplementary file 1 — Data S1. Supporting Information [file CPR-56-e13412-s004.xlsx]

## Sheet: Supplementary Data
gene	p_val	avg_log2FC	pct.1	pct.2	p_val_adj	cluster
Phgdh	1.05e-206	0.721695	0.916	0.949	2.09e-203	1
Anxa1	2.51e-180	0.280158	0.995	0.994	5.02e-177	1
Fth1	2.78e-173	0.423034	0.941	0.965	5.57e-170	1
Txn1	8.86e-164	0.262183	0.392	0.606	1.77e-160	1
S100a1	8.88e-154	0.289233	0.41	0.564	1.78e-150	1
Hspb2	1.28e-135	0.276553	0.457	0.644	2.56e-132	1
S100a6	7.34e-116	0.397817	0.894	0.947	1.47e-112	1
Rsph10b	7.61e-110	0.265855	0.498	0.423	1.52e-106	1
Cst3	5.48e-108	0.291802	0.962	0.971	1.1e-104	1
Folr1	1.6e-98	0.378825	0.936	0.965	3.21e-95	1
Rpl23a	9.75e-90	0.313702	0.343	0.525	1.95e-86	1
Gm26870	3.2e-85	0.493976	0.62	0.652	6.4e-82	1
Myl12a	4.06e-81	0.299627	0.522	0.646	8.12e-78	1
BC048679	4.84e-80	0.363575	0.562	0.724	9.68e-77	1
Taldo1	1.61e-71	0.263172	0.497	0.606	3.23e-68	1
Prdx6	5.14e-69	0.298733	0.675	0.807	1.03e-65	1
Car2	2.03e-64	0.269413	0.538	0.635	4.05e-61	1
Anxa2	2.88e-61	0.260738	0.622	0.739	5.77e-58	1
Igkc	5.44e-55	0.379998	0.629	0.757	1.09e-51	1
Tst	1.39e-54	0.353938	0.583	0.687	2.79e-51	1
Tsc22d1	3.99e-37	0.337195	0.914	0.963	7.97e-34	1
S100a10	3.52e-29	0.342446	0.562	0.746	7.03e-26	1
Laptm4a	8.3e-24	0.284189	0.736	0.836	1.66e-20	1
Ndufa1	0.000188208	0.306942	0.616	0.805	0.376415	1
R3hdml	5.73e-239	0.445867	0.995	0.978	1.15e-235	2
Actb	1.86e-223	0.545684	0.96	0.904	3.72e-220	2
Anxa1	2.05e-210	0.354678	0.999	0.993	4.1e-207	2
Ctsl	1.46e-179	0.319993	1	0.998	2.91e-176	2
Folr1	2.06e-154	0.366435	0.982	0.951	4.13e-151	2
Ass1	2.92e-144	0.432914	0.931	0.881	5.83e-141	2
Cst3	2.83e-135	0.29537	0.989	0.965	5.66e-132	2
Ptgds	4.37e-130	0.282958	0.985	0.959	8.74e-127	2
Fth1	1.27e-118	0.276972	0.982	0.953	2.55e-115	2
Pam	1.24e-102	0.750026	0.767	0.801	2.49e-99	2
Gstm1	2.31e-96	0.421539	0.868	0.824	4.61e-93	2
Aldh3a1	1.98e-73	0.483553	0.755	0.787	3.96e-70	2
Tsc22d1	3.16e-72	0.258448	0.965	0.944	6.31e-69	2
S100a11	1.52e-71	0.357386	0.774	0.74	3.05e-68	2
Selenop	8.18e-65	0.285509	0.359	0.589	1.64e-61	2
Car8	3.46e-52	0.322828	0.432	0.65	6.91e-49	2
Plpp1	1.18e-51	0.311261	0.431	0.646	2.36e-48	2
Nrep	7.48e-48	0.270669	0.817	0.826	1.5e-44	2
Lpl	2.81e-47	0.260318	0.416	0.634	5.62e-44	2
Pabpc1l	2.45e-43	0.282574	0.326	0.542	4.9e-40	2
Susd2	3.36e-43	0.280232	0.377	0.59	6.73e-40	2
Cavin3	7.68e-42	0.291507	0.43	0.641	1.54e-38	2
Olfml3	1.03e-37	0.357178	0.772	0.813	2.05e-34	2
App	1.64e-34	0.25747	0.817	0.855	3.27e-31	2
Vsnl1	9.68e-33	0.303553	0.395	0.597	1.94e-29	2
Anxa2	3.03e-30	0.435595	0.659	0.707	6.05e-27	2
Laptm4a	4.22e-28	0.257787	0.763	0.809	8.43e-25	2
Mgst1	9.18e-27	0.261248	0.372	0.566	1.84e-23	2
Ppib	3.59e-25	0.278414	0.668	0.691	7.17e-22	2
Timp2	9.9e-25	0.348773	0.621	0.654	1.98e-21	2
1500015O10Rik	3.06e-22	0.304859	0.691	0.743	6.12e-19	2
Htra3	1.18e-21	0.405252	0.667	0.726	2.36e-18	2
S100a10	1.35e-20	0.254257	0.654	0.69	2.7e-17	2
Qpct	1.81e-19	0.344734	0.393	0.58	3.62e-16	2
Serping1	2.44e-19	0.307327	0.381	0.559	4.87e-16	2
Tmem176b	2.9e-16	0.427936	0.596	0.671	5.79e-13	2
Atp1a1	3.36e-16	0.304882	0.71	0.785	6.72e-13	2
Rab3b	7.35e-16	0.291463	0.4	0.568	1.47e-12	2
Pcolce	8.17e-16	0.439167	0.666	0.742	1.63e-12	2
Psme2	8.36e-16	0.254681	0.358	0.534	1.67e-12	2
Prdx6	9.58e-16	0.378573	0.68	0.777	1.92e-12	2
Selenbp1	8.47e-13	0.30875	0.427	0.596	1.69e-09	2
Notch2	2.55e-12	0.447336	0.527	0.704	5.1e-09	2
Selenom	2.91e-12	0.259507	0.501	0.674	5.82e-09	2
Sbspon	1.6e-10	0.420868	0.547	0.727	3.21e-07	2
Gsta4	6.3e-09	0.2603	0.27	0.367	1.26e-05	2
Arpc2	1.09e-07	0.267404	0.404	0.482	0.000218337	2
Txn1	1.14e-07	0.259016	0.469	0.546	0.000227775	2
Gja1	2.84e-07	0.453383	0.628	0.728	0.00056713	2
Map1lc3b	8.57e-07	0.274107	0.402	0.555	0.00171324	2
Ctsb	1.87e-06	0.352007	0.547	0.624	0.00374039	2
Spon2	4.72e-06	0.435922	0.616	0.728	0.00943264	2
Hspb2	1.61e-05	0.321369	0.5	0.595	0.0321282	2
Erp29	7.69e-05	0.250562	0.573	0.656	0.153757	2
Txndc12	0.000117676	0.266048	0.342	0.495	0.235353	2
Myl12a	0.000433182	0.317329	0.467	0.627	0.866364	2
Npnt	0.000464049	0.343277	0.655	0.77	0.928097	2
Igkc	0.000941341	0.375857	0.613	0.731	1	2
Tmem37	0.000962191	0.256196	0.458	0.61	1	2
Lgals1	0.00164305	0.278261	0.378	0.475	1	2
Vamp8	0.00577324	0.280361	0.396	0.538	1	2
Rap2b	0.00783093	0.332441	0.392	0.535	1	2
Aldh3a1	0	0.704273	0.986	0.755	0	3
Ass1	0	0.684693	0.999	0.872	0	3
Pcolce	0	0.674283	0.965	0.699	0	3
R3hdml	0	0.667439	1	0.977	0	3
Pam	0	0.640928	0.976	0.771	0	3
Ptgds	0	0.577511	1	0.958	0	3
Ctsl	0	0.552454	1	0.998	0	3
Anxa1	0	0.544936	1	0.993	0	3
Anxa2	0	0.511077	0.972	0.663	0	3
Cst3	0	0.497242	1	0.964	0	3
Ppib	0	0.48189	0.975	0.649	0	3
Prdx6	0	0.476319	0.969	0.735	0	3
Folr1	0	0.476104	1	0.949	0	3
Igkc	0	0.474279	0.945	0.683	0	3
Cavin3	0	0.46572	0.876	0.576	0	3
Tmem176b	0	0.464845	0.947	0.621	0	3
Spon2	0	0.443238	0.96	0.678	0	3
Sbspon	0	0.436756	0.912	0.674	0	3
BC048679	0	0.432137	0.924	0.635	0	3
Selenbp1	0	0.422756	0.86	0.534	0	3
Gpx8	0	0.420142	0.919	0.58	0	3
Acta2	0	0.41985	0.878	0.566	0	3
S100a10	0	0.403149	0.973	0.645	0	3
Plpp1	0	0.386726	0.863	0.583	0	3
Notch2	0	0.378505	0.895	0.65	0	3
Tmem37	0	0.371034	0.887	0.548	0	3
Selenom	0	0.36688	0.89	0.617	0	3
Cd9	0	0.352546	0.92	0.602	0	3
Cd59a	0	0.348393	0.91	0.583	0	3
Mdk	0	0.34804	0.812	0.463	0	3
H2afv	0	0.343117	0.919	0.572	0	3
Ifi27	0	0.337893	0.927	0.614	0	3
Erp29	0	0.337812	0.948	0.603	0	3
Rcan1	0	0.317615	0.935	0.687	0	3
Psme2	0	0.315345	0.77	0.474	0	3
Lgals1	0	0.305437	0.829	0.412	0	3
Mfge8	0	0.298225	0.956	0.715	0	3
Ptn	0	0.294793	0.812	0.493	0	3
Qpct	0	0.292794	0.868	0.511	0	3
Car14	0	0.283257	0.929	0.613	0	3
Serping1	0	0.282987	0.82	0.495	0	3
Ctsb	0	0.274503	0.922	0.572	0	3
Apoe	0	0.273135	0.785	0.438	0	3
Pabpc1l	0	0.271252	0.808	0.472	0	3
Selenok	0	0.271088	0.886	0.527	0	3
Tst	0	0.270099	0.896	0.619	0	3
Tmem176a	0	0.269469	0.873	0.56	0	3
Dap	0	0.269152	0.84	0.538	0	3
Tm4sf1	0	0.257035	0.793	0.4	0	3
Laptm4a	1.46e-304	0.350002	0.989	0.777	2.92e-301	3
S100a11	1.93e-293	0.428506	0.991	0.711	3.85e-290	3
1500015O10Rik	8.24e-289	0.370559	0.97	0.704	1.65e-285	3
Fth1	8.64e-288	0.340335	1	0.951	1.73e-284	3
Olfml3	7.42e-279	0.418423	0.987	0.783	1.48e-275	3
Crip2	3.71e-278	0.27286	0.697	0.454	7.43e-275	3
Tsc22d1	4.6e-271	0.386392	1	0.94	9.2e-268	3
Actb	5.26e-259	0.464643	0.999	0.9	1.05e-255	3
H3f3b	5.73e-228	0.336473	0.991	0.776	1.15e-224	3
S100a6	5.62e-185	0.342009	1	0.92	1.12e-181	3
Gstm1	3.5e-179	0.308517	0.992	0.808	7.01e-176	3
Grifin	1.59e-117	0.334115	0.994	0.849	3.18e-114	3
Cadm2	7.69e-59	0.252328	0.297	0.511	1.54e-55	4
Cdk12	4.58e-51	0.429763	0.328	0.529	9.15e-48	4
Frmd4b	1.32e-45	0.277057	0.155	0.325	2.63e-42	4
Tnxb	2.3e-41	0.303827	0.422	0.583	4.6e-38	4
Dapk1	1.95e-36	0.411698	0.414	0.603	3.9e-33	4
Sulf1	7.77e-34	0.30445	0.386	0.584	1.55e-30	4
Dock9	2.72e-31	0.384754	0.402	0.377	5.43e-28	4
Zfp266	1.6e-30	0.363239	0.272	0.446	3.19e-27	4
Lama2	1.57e-26	0.27224	0.189	0.352	3.14e-23	4
P4ha1	4.61e-26	0.276475	0.412	0.586	9.23e-23	4
Gls	1.36e-25	0.445718	0.266	0.443	2.72e-22	4
Zbtb8b	1.69e-25	0.251026	0.41	0.572	3.38e-22	4
Grk3	7.16e-25	0.333431	0.344	0.5	1.43e-21	4
Dusp15	4.34e-23	0.327411	0.433	0.599	8.67e-20	4
Tia1	3.52e-22	0.387834	0.307	0.471	7.03e-19	4
Cdh2	5.24e-21	0.28591	0.271	0.434	1.05e-17	4
Auts2	5.33e-21	0.580017	0.355	0.524	1.07e-17	4
Gcc2	1.09e-20	0.258346	0.337	0.499	2.17e-17	4
Ttc28	2.54e-20	0.322086	0.4	0.546	5.07e-17	4
Tacc2	1.62e-18	0.265647	0.365	0.499	3.24e-15	4
Ccnl1	4.38e-18	0.401783	0.316	0.465	8.77e-15	4
Pnisr	1.08e-16	0.583472	0.391	0.566	2.16e-13	4
Per3	1.94e-16	0.415825	0.448	0.597	3.89e-13	4
Crybg3	2.32e-16	0.378027	0.385	0.535	4.63e-13	4
Daam2	4.08e-16	0.48898	0.308	0.446	8.15e-13	4
Igfbp5	1.83e-15	0.276305	0.544	0.703	3.66e-12	4
Guf1	1.8e-14	0.32999	0.282	0.413	3.6e-11	4
Dst	6.85e-14	0.507229	0.422	0.545	1.37e-10	4
Akap8l	4.49e-12	0.489747	0.353	0.487	8.98e-09	4
Wsb1	4.96e-12	0.528448	0.418	0.567	9.92e-09	4
Mme	7.01e-12	0.302556	0.517	0.67	1.4e-08	4
Celf1	1.31e-10	0.306522	0.316	0.46	2.62e-07	4
Cpeb4	1.33e-10	0.343794	0.268	0.398	2.66e-07	4
Wls	1.58e-10	0.261123	0.472	0.609	3.16e-07	4
Clk1	2.77e-10	0.645586	0.304	0.446	5.54e-07	4
Hdac7	4.55e-10	0.532231	0.3	0.427	9.09e-07	4
Taf1d	4.79e-10	0.323897	0.231	0.351	9.58e-07	4
Zfhx4	5.62e-10	0.608141	0.346	0.487	1.12e-06	4
Col4a4	1.24e-09	0.516577	0.759	0.838	2.49e-06	4
Slc5a3	2.77e-09	0.430053	0.475	0.604	5.53e-06	4
Chka	5.94e-09	0.330889	0.313	0.323	1.19e-05	4
Ppl	1.95e-08	0.320041	0.446	0.564	3.9e-05	4
Gm47283	1.66e-07	0.378392	0.332	0.44	0.000331749	4
Hk2	1.98e-07	0.43845	0.478	0.604	0.000396286	4
Gm26917	2.41e-07	1.18534	0.511	0.559	0.000482394	4
Slc7a2	2.64e-07	0.326616	0.324	0.463	0.000528609	4
Col4a5	3.84e-07	0.306803	0.562	0.716	0.000768721	4
Peg3	4.1e-07	0.327675	0.351	0.467	0.000819699	4
Ogt	1e-06	0.487545	0.345	0.478	0.00200051	4
Pde4d	1.1e-06	0.484041	0.355	0.474	0.00220781	4
Gpatch8	3.51e-06	0.511002	0.276	0.381	0.0070158	4
Gja1	1.49e-05	0.319299	0.605	0.723	0.0298819	4
Zeb2	1.61e-05	0.339856	0.33	0.438	0.0321873	4
Slc38a2	3.96e-05	0.365722	0.38	0.522	0.0791771	4
Zcchc7	6.33e-05	0.661113	0.354	0.475	0.126554	4
Sned1	7.49e-05	0.480789	0.485	0.542	0.14987	4
Col4a6	8.95e-05	0.547567	0.558	0.672	0.179036	4
Slc7a11	0.00012016	0.5509	0.46	0.6	0.24032	4
Mafg	0.000123532	0.287054	0.458	0.555	0.247065	4
Leng8	0.000213239	0.275929	0.278	0.372	0.426478	4
Lama5	0.000281701	0.289456	0.41	0.507	0.563402	4
Podn	0.000333566	0.358352	0.652	0.767	0.667132	4
Abi3bp	0.000343377	0.459628	0.409	0.523	0.686754	4
Trim9	0.000419189	0.442935	0.249	0.35	0.838378	4
Shank1	0.000919656	0.303253	0.291	0.389	1	4
Nfat5	0.00108669	0.632645	0.382	0.498	1	4
Etnk1	0.00237642	0.448911	0.34	0.438	1	4
Kcnq1ot1	0.00360248	0.962005	0.417	0.49	1	4
Tpm1	0.00372043	0.382098	0.59	0.716	1	4
Gm26917	0	2.37161	0.838	0.533	0	5
Neat1	0	2.16577	0.867	0.564	0	5
Kcnq1ot1	0	2.08575	0.745	0.464	0	5
Zcchc7	0	2.08464	0.744	0.445	0	5
AC149090.1	0	1.99943	0.843	0.551	0	5
Pnisr	0	1.91523	0.797	0.535	0	5
Nfat5	0	1.80906	0.779	0.467	0	5
Tra2a	0	1.75896	0.784	0.48	0	5
Leng8	0	1.26437	0.667	0.342	0	5
Lmo7	0	0.367885	0.605	0.352	0	5
Ogt	3.32e-290	1.76377	0.71	0.449	6.64e-287	5
Snhg20	1.19e-285	1.3894	0.779	0.518	2.39e-282	5
Gtpbp2	1.22e-285	0.670541	0.651	0.42	2.44e-282	5
Jmjd1c	6.74e-263	1.22601	0.612	0.329	1.35e-259	5
Dnm3	2.91e-252	1.1171	0.688	0.562	5.83e-249	5
Alkbh1	1.02e-241	1.01289	0.65	0.453	2.03e-238	5
Auts2	1.56e-233	1.55518	0.703	0.497	3.11e-230	5
Letm2	9.76e-231	0.744023	0.642	0.482	1.95e-227	5
Wsb1	6.72e-219	1.48642	0.734	0.542	1.34e-215	5
Map2	6.84e-209	1.32755	0.762	0.599	1.37e-205	5
Osbpl3	2.9e-193	0.376365	0.569	0.363	5.79e-190	5
Stox2	1.17e-189	0.665388	0.593	0.426	2.34e-186	5
Clk1	5.33e-183	1.6145	0.634	0.42	1.07e-179	5
Abi3bp	1.03e-178	1.09378	0.728	0.498	2.05e-175	5
Zfhx4	7.16e-178	1.45788	0.666	0.462	1.43e-174	5
Sned1	1.18e-177	0.985954	0.647	0.53	2.35e-174	5
Tmem108	9.61e-166	0.487212	0.583	0.407	1.92e-162	5
Per3	6.6e-165	1.17851	0.694	0.577	1.32e-161	5
Akap8l	4.05e-162	1.26458	0.631	0.465	8.1e-159	5
2810474O19Rik	1.65e-160	0.462755	0.587	0.437	3.3e-157	5
Lrrk1	3.68e-159	0.272318	0.565	0.431	7.35e-156	5
Gpatch8	4.16e-149	1.53229	0.582	0.357	8.32e-146	5
Tgfbr1	8.04e-145	0.530523	0.576	0.432	1.61e-141	5
Sema6a	1e-144	0.558334	0.598	0.503	2.01e-141	5
Tia1	5.88e-141	1.42937	0.628	0.446	1.18e-137	5
Guf1	3.59e-132	0.863569	0.557	0.391	7.18e-129	5
Sorbs1	5.26e-132	0.272419	0.536	0.361	1.05e-128	5
Klf3	5.6e-132	0.425881	0.58	0.443	1.12e-128	5
Ankrd44	4.04e-128	1.12663	0.613	0.516	8.07e-125	5
Parp8	2.48e-124	0.511118	0.477	0.302	4.96e-121	5
Slc38a2	3.4e-124	1.09915	0.653	0.5	6.81e-121	5
Hk2	1.73e-122	1.06486	0.721	0.585	3.47e-119	5
Slc7a11	5.63e-121	1.35753	0.712	0.58	1.13e-117	5
Adamts5	8.97e-121	0.65144	0.621	0.458	1.79e-117	5
Gm47283	3.48e-118	1.01578	0.589	0.42	6.97e-115	5
2010111I01Rik	2.94e-114	0.744054	0.576	0.443	5.88e-111	5
Tns2	5.7e-114	0.454323	0.584	0.478	1.14e-110	5
Grk3	8.69e-113	0.888558	0.58	0.482	1.74e-109	5
Cdk12	2.12e-111	1.18169	0.607	0.506	4.25e-108	5
Tpm1	2.74e-109	0.87743	0.801	0.699	5.49e-106	5
Zfp266	1.46e-104	1.01791	0.575	0.422	2.92e-101	5
Dapk1	3.02e-104	1.1593	0.652	0.584	6.03e-101	5
Serp2	5.14e-101	0.265298	0.502	0.342	1.03e-97	5
Ttc28	3.28e-98	0.608257	0.653	0.526	6.55e-95	5
2310001H17Rik	5.27e-98	0.271012	0.49	0.333	1.05e-94	5
Zbtb8b	4.29e-97	0.987833	0.656	0.552	8.59e-94	5
Hdac7	1.38e-96	1.24081	0.557	0.407	2.77e-93	5
Ildr2	1.05e-94	0.350012	0.601	0.485	2.1e-91	5
Chka	1.36e-90	0.778322	0.477	0.31	2.72e-87	5
Col4a4	6.19e-89	0.552607	0.889	0.828	1.24e-85	5
Pex5l	1.19e-88	0.718242	0.597	0.537	2.38e-85	5
Pde4d	4.94e-85	1.29061	0.574	0.457	9.88e-82	5
Taf1d	2.67e-82	1.22219	0.498	0.33	5.34e-79	5
Dnm2	2.75e-82	0.418163	0.542	0.454	5.51e-79	5
Syne2	2.92e-82	0.425525	0.51	0.402	5.83e-79	5
Plekha7	5.17e-82	0.429709	0.56	0.442	1.03e-78	5
Kdm3a	3.15e-78	0.479516	0.564	0.476	6.31e-75	5
Prkab2	1.23e-76	0.637119	0.504	0.383	2.47e-73	5
Dmrta2os	2.7e-76	0.755665	0.571	0.426	5.41e-73	5
Podn	1.82e-75	0.664695	0.821	0.754	3.63e-72	5
Ccdc34	5.07e-74	0.551828	0.594	0.458	1.01e-70	5
Dusp15	9.37e-74	1.14197	0.664	0.581	1.87e-70	5
Cpeb4	1.21e-73	0.675705	0.521	0.378	2.42e-70	5
Tmbim1	1.59e-73	0.333724	0.517	0.404	3.17e-70	5
Lama5	1.88e-73	0.761445	0.587	0.493	3.77e-70	5
Etnk1	8.49e-73	1.16147	0.552	0.421	1.7e-69	5
Prima1	1.09e-71	0.305242	0.618	0.566	2.18e-68	5
Col4a3	1.28e-71	0.53579	0.862	0.786	2.55e-68	5
Odf2	8.99e-71	0.537395	0.416	0.262	1.8e-67	5
Strip1	1.12e-68	0.373492	0.507	0.403	2.24e-65	5
Ddx60	1.71e-68	0.730154	0.559	0.491	3.42e-65	5
Ell2	5.91e-68	0.451662	0.572	0.46	1.18e-64	5
Tacc1	8.58e-68	0.454029	0.51	0.427	1.72e-64	5
Gpcpd1	5.37e-66	0.471094	0.507	0.402	1.07e-62	5
Sptbn1	6.86e-66	0.359122	0.697	0.613	1.37e-62	5
Bend7	2.53e-65	0.550267	0.479	0.363	5.06e-62	5
Kynu	3.58e-64	0.546488	0.526	0.44	7.16e-61	5
Zeb2	2.82e-63	0.817967	0.528	0.423	5.63e-60	5
Lpin2	3.88e-63	0.311353	0.482	0.375	7.75e-60	5
Dst	3.91e-63	0.940293	0.616	0.529	7.83e-60	5
Celf1	1.72e-61	0.842492	0.559	0.441	3.44e-58	5
Sv2a	2.3e-61	0.736909	0.524	0.438	4.59e-58	5
Sidt2	3.55e-59	0.477385	0.493	0.39	7.11e-56	5
Gls	1.26e-58	1.28142	0.54	0.421	2.51e-55	5
Piezo1	3.99e-57	0.404599	0.509	0.401	7.99e-54	5
Dock9	2.15e-56	0.755139	0.478	0.371	4.29e-53	5
Topbp1	2.03e-54	0.361537	0.466	0.359	4.07e-51	5
Vegfa	5.94e-53	0.467875	0.23	0.395	1.19e-49	5
Cep162	1.25e-48	0.372138	0.545	0.519	2.49e-45	5
9130008F23Rik	9.4e-47	0.493774	0.607	0.538	1.88e-43	5
Ncf2	4.94e-46	0.416947	0.512	0.454	9.87e-43	5
Kcnc3	5.83e-41	0.28713	0.372	0.223	1.17e-37	5
Hjurp	1.41e-40	0.544333	0.485	0.43	2.83e-37	5
Clec2d	1.68e-39	0.469822	0.459	0.351	3.37e-36	5
Sat1	8.92e-37	0.326198	0.509	0.42	1.78e-33	5
Camk2a	2.47e-36	0.490205	0.372	0.22	4.93e-33	5
Adgrb2	9.36e-36	0.435507	0.586	0.543	1.87e-32	5
Cbl	2.22e-35	0.320848	0.48	0.421	4.44e-32	5
Epb41	1.76e-34	0.563069	0.588	0.511	3.52e-31	5
Gcc2	8.93e-32	0.738052	0.523	0.484	1.79e-28	5
Bmp1	4.21e-31	0.592578	0.625	0.579	8.42e-28	5
Cast	5.02e-30	0.274537	0.465	0.392	1e-26	5
AU041133	8.52e-30	0.594841	0.348	0.469	1.7e-26	5
Brd2	2.9e-29	0.346807	0.504	0.447	5.79e-26	5
Med12l	5.62e-28	0.469404	0.229	0.27	1.12e-24	5
P4ha1	7.6e-28	0.60955	0.636	0.568	1.52e-24	5
Pla2g4a	1.85e-27	0.341182	0.512	0.443	3.69e-24	5
Crybg3	2.17e-27	0.760393	0.557	0.521	4.34e-24	5
Kdm6b	3.23e-27	0.317513	0.568	0.538	6.46e-24	5
Tacc2	1.41e-26	0.49112	0.542	0.485	2.82e-23	5
Fgfr3	3.29e-26	0.499674	0.283	0.389	6.58e-23	5
Esyt3	1.85e-25	0.373204	0.287	0.393	3.69e-22	5
Stk25	2.53e-24	0.283004	0.489	0.451	5.05e-21	5
Arid5b	3.11e-22	0.48777	0.416	0.347	6.21e-19	5
Slc38a1	5.42e-22	0.416068	0.448	0.402	1.08e-18	5
Sulf1	4.97e-20	0.516541	0.588	0.568	9.94e-17	5
Gm10138	7.15e-20	0.424663	0.491	0.45	1.43e-16	5
B230312C02Rik	9.3e-20	0.469746	0.434	0.382	1.86e-16	5
Actn4	6.12e-19	0.275424	0.593	0.572	1.22e-15	5
Ptpre	1.36e-17	0.268481	0.557	0.572	2.71e-14	5
Slc7a2	2.06e-17	0.392384	0.516	0.448	4.12e-14	5
Notch1	4e-17	0.262831	0.44	0.428	8.01e-14	5
Dpf1	8.95e-17	0.38895	0.381	0.29	1.79e-13	5
Tenm2	3.05e-16	0.513854	0.548	0.604	6.1e-13	5
Trim12a	5.9e-16	0.349314	0.452	0.425	1.18e-12	5
Dcaf17	2.07e-14	0.573518	0.438	0.383	4.14e-11	5
Cadm2	4.19e-14	0.262414	0.414	0.501	8.37e-11	5
Mafg	1.78e-13	0.870356	0.543	0.548	3.56e-10	5
Rspo1	7.04e-13	0.327611	0.633	0.566	1.41e-09	5
Ppl	4.54e-12	0.5534	0.561	0.555	9.07e-09	5
Pcdhb14	1.23e-11	0.290905	0.491	0.496	2.45e-08	5
Eif5b	1.43e-10	0.263718	0.561	0.548	2.86e-07	5
Shank1	4.74e-10	0.538706	0.403	0.38	9.49e-07	5
Gabrg3	1.05e-09	0.312927	0.482	0.456	2.1e-06	5
Kif3a	1.24e-09	0.291872	0.4	0.474	2.47e-06	5
Lyst	1.68e-09	0.615815	0.415	0.378	3.36e-06	5
Lama2	4.78e-09	0.466052	0.29	0.344	9.57e-06	5
Gm26518	1.68e-08	0.489805	0.323	0.218	3.35e-05	5
4930523C07Rik	2.91e-08	0.255834	0.427	0.386	5.81e-05	5
Ror1	7.9e-07	0.36853	0.447	0.431	0.00157997	5
Hes1	8.82e-07	0.526024	0.401	0.389	0.00176378	5
Mbnl1	2.03e-06	0.442581	0.358	0.324	0.00406214	5
Eps8l2	3.29e-06	0.266418	0.528	0.572	0.00658645	5
Lpcat2	2.51e-05	0.327668	0.411	0.502	0.0502489	5
Rbms1	4.67e-05	0.379737	0.448	0.529	0.0934096	5
Trim9	8.51e-05	0.76496	0.379	0.34	0.170192	5
Pdgfra	0.000155062	0.381845	0.409	0.477	0.310124	5
Tm9sf4	0.00121469	0.337678	0.429	0.435	1	5
Peg3	0.0018485	0.487708	0.449	0.459	1	5
Col4a6	0.00313342	0.518668	0.625	0.667	1	5
Tfdp2	0.0054483	0.279324	0.319	0.352	1	5
Gstm1	0	0.943616	0.997	0.819	0	6
Gstm2	0	0.627214	0.866	0.412	0	6
Ctgf	0	0.267907	0.928	0.563	0	6
Pcp4l1	1.38e-284	0.484799	0.818	0.37	2.76e-281	6
Id3	2.14e-247	0.506603	0.942	0.566	4.28e-244	6
Islr	1.97e-231	0.29733	0.929	0.598	3.93e-228	6
Inhba	3.89e-185	0.302176	0.829	0.509	7.78e-182	6
Ndufa4l2	1.6e-173	0.536655	0.728	0.352	3.2e-170	6
Prdx4	7.42e-165	0.262539	0.767	0.39	1.48e-161	6
Nid1	5.78e-158	0.328002	0.979	0.695	1.16e-154	6
1500015O10Rik	2.01e-140	0.392999	0.978	0.721	4.03e-137	6
Fam210b	1.62e-130	0.267895	0.705	0.358	3.24e-127	6
Ccnd1	2.47e-125	0.250192	0.644	0.25	4.95e-122	6
Olfml3	6.34e-107	0.330618	0.99	0.796	1.27e-103	6
Krt19	3.51e-102	0.347643	0.651	0.31	7.03e-99	6
Nxph4	5.86e-44	0.293522	0.572	0.319	1.17e-40	6
Glycam1	9.28e-16	0.308413	0.524	0.258	1.86e-12	6
Hes5	4.16e-15	0.297067	0.365	0.106	8.32e-12	6
Adamtsl4	0.000505073	0.330988	0.491	0.349	1	6
Cryba4	0	4.49189	1	0.779	0	7
Crygc	0	4.43928	0.982	0.585	0	7
Cryba1	0	4.30719	1	0.93	0	7
Crybb1	0	4.28666	1	0.757	0	7
Fabp5	0	4.13289	0.983	0.479	0	7
Crygb	0	4.12876	0.808	0.464	0	7
Crygd	0	4.03634	0.856	0.489	0	7
Cryba2	0	3.69025	1	0.915	0	7
Mip	0	3.39398	0.993	0.625	0	7
Crybb3	0	3.13322	1	0.948	0	7
Lim2	0	3.11971	0.99	0.434	0	7
Cryaa	0	2.94288	1	0.999	0	7
Crybb2	0	2.90468	1	0.998	0	7
Cd24a	0	2.76736	0.961	0.358	0	7
Crygn	0	2.58034	0.895	0.41	0	7
Uchl1	0	1.68289	0.853	0.371	0	7
Dbi	0	1.6172	0.968	0.658	0	7
S100a4	0	1.44455	0.846	0.352	0	7
Cryge	0	1.44353	0.827	0.41	0	7
Crygs	0	1.33914	1	1	0	7
Nrcam	0	1.14032	0.767	0.332	0	7
Tuba1a	0	1.0414	0.973	0.744	0	7
Dhx32	0	0.741683	0.802	0.357	0	7
Nol3	0	0.656321	0.823	0.382	0	7
Hopx	0	0.413268	0.731	0.256	0	7
Sptbn1	1.45e-300	1.21603	0.913	0.603	2.9e-297	7
Lgsn	1.47e-300	0.479894	0.709	0.211	2.94e-297	7
Crygf	2.8e-296	0.681521	0.704	0.315	5.6e-293	7
Kif1a	1.61e-294	0.845857	0.781	0.513	3.21e-291	7
Cd44	5.88e-292	1.09419	0.767	0.385	1.18e-288	7
Synm	7.98e-288	0.587313	0.741	0.351	1.6e-284	7
Dst	3.65e-277	0.656024	0.888	0.516	7.29e-274	7
Cltb	2.55e-276	0.547645	0.776	0.349	5.11e-273	7
Tdrd7	1.09e-270	0.805674	0.833	0.449	2.19e-267	7
Ndrg1	2.34e-259	0.946839	0.721	0.276	4.67e-256	7
Bfsp1	1.69e-238	0.795765	0.93	0.601	3.38e-235	7
Lctl	2.37e-229	1.14828	0.73	0.322	4.74e-226	7
Tubb2a	1.1e-227	0.978486	0.752	0.449	2.21e-224	7
Ptpru	7.37e-223	0.509307	0.671	0.179	1.47e-219	7
Tmem40	1.86e-222	0.851439	0.682	0.198	3.72e-219	7
Grifin	6.29e-217	0.739875	0.987	0.86	1.26e-213	7
Lsamp	5.83e-216	0.811776	0.71	0.35	1.17e-212	7
Caprin2	7.82e-206	0.409066	0.71	0.353	1.56e-202	7
Dynll2	7.15e-204	0.571811	0.864	0.516	1.43e-200	7
Ngfr	9.58e-202	0.322309	0.664	0.261	1.92e-198	7
Fdft1	3.11e-199	0.319773	0.698	0.315	6.23e-196	7
Pcp4	1.42e-196	0.732913	0.864	0.511	2.84e-193	7
Scd2	1.48e-179	0.846876	0.9	0.606	2.95e-176	7
Basp1	3.01e-179	1.11889	0.677	0.275	6.03e-176	7
Sptbn2	8.23e-171	0.904915	0.666	0.243	1.65e-167	7
Tmsb4x	3.52e-166	0.608752	0.912	0.641	7.03e-163	7
Gpm6b	1.23e-164	0.363609	0.806	0.469	2.47e-161	7
Bfsp2	3.41e-160	0.688205	0.923	0.673	6.82e-157	7
Tom1	4.11e-160	0.334526	0.653	0.273	8.22e-157	7
Rnf165	2.46e-155	0.259632	0.65	0.224	4.91e-152	7
Eif5b	4.66e-133	0.377984	0.836	0.533	9.32e-130	7
Eno3	2.23e-130	0.779113	0.671	0.346	4.45e-127	7
Lgals1	4.03e-120	0.332247	0.782	0.445	8.06e-117	7
Cryga	1.46e-114	0.302515	0.623	0.41	2.92e-111	7
Gm26847	2.58e-114	0.422053	0.594	0.199	5.15e-111	7
Lgals3	5.53e-114	0.448475	0.678	0.347	1.11e-110	7
Itga6	3.47e-95	0.33037	0.685	0.367	6.94e-92	7
Pabpc1	5.63e-95	0.477431	0.72	0.419	1.13e-91	7
Nap1l4	1e-90	0.380205	0.748	0.47	2e-87	7
Anxa3	8.96e-88	0.425551	0.621	0.354	1.79e-84	7
Palm2	1.09e-70	0.258179	0.571	0.226	2.18e-67	7
Pgam2	1.7e-68	0.263094	0.298	0.197	3.39e-65	7
Fxyd1	8.78e-61	0.386836	0.634	0.331	1.76e-57	7
Ctnna2	4.58e-54	0.254644	0.58	0.319	9.16e-51	7
Gss	6.54e-52	0.504272	0.616	0.395	1.31e-48	7
Prox1os	2.02e-45	0.526587	0.599	0.336	4.05e-42	7
Nnat	3.31e-45	0.413041	0.584	0.345	6.61e-42	7
Id2	8.07e-41	0.407971	0.509	0.16	1.61e-37	7
Gamt	3.42e-39	0.254165	0.546	0.325	6.85e-36	7
Gclc	6.64e-35	0.349551	0.531	0.258	1.33e-31	7
Fam89a	6.48e-28	0.447013	0.509	0.178	1.3e-24	7
Aqp5	1.24e-21	0.434771	0.567	0.416	2.48e-18	7
Cap2	2.51e-18	0.329029	0.467	0.188	5.01e-15	7
Abca4	1.55e-12	0.318065	0.451	0.184	3.1e-09	7
Ipo5	1.65e-12	0.28057	0.536	0.352	3.3e-09	7
Hebp2	0.000111129	0.303982	0.511	0.41	0.222257	7
Marcks	0.000119281	0.271351	0.399	0.295	0.238562	7
Carhsp1	0.000210532	0.258031	0.517	0.361	0.421065	7
Rbm24	0.000212792	0.297532	0.379	0.172	0.425584	7
Col4a1	0	1.55835	1	0.989	0	8
Col4a2	0	1.50699	1	0.969	0	8
Col4a3	0	1.39298	0.994	0.782	0	8
App	0	1.33833	0.996	0.844	0	8
Col4a4	0	1.28586	0.997	0.825	0	8
Npnt	0	1.14463	0.984	0.744	0	8
Col4a5	1.79e-289	1.20414	0.972	0.693	3.58e-286	8
Atp1a1	4.67e-284	1.23144	0.985	0.765	9.33e-281	8
Podn	2.86e-268	0.917021	0.962	0.75	5.72e-265	8
Col4a6	1.38e-260	1.1167	0.909	0.653	2.76e-257	8
Sulf1	5.2e-256	0.906436	0.869	0.556	1.04e-252	8
Igfbp5	8.52e-254	1.23798	0.938	0.68	1.7e-250	8
Slc5a3	2.6e-253	0.855053	0.86	0.583	5.21e-250	8
Rpn1	6.7e-248	0.904348	0.82	0.473	1.34e-244	8
Gja1	2.4e-247	0.925743	0.954	0.704	4.8e-244	8
Mme	3.26e-247	0.92418	0.935	0.646	6.52e-244	8
Parm1	4.72e-246	0.959656	0.809	0.528	9.44e-243	8
Atp1b3	2.65e-240	1.10151	0.994	0.819	5.3e-237	8
P4ha1	8.53e-238	0.935396	0.898	0.559	1.71e-234	8
Timp2	5.71e-237	0.989582	0.949	0.636	1.14e-233	8
Abi3bp	2.35e-233	0.733718	0.898	0.497	4.7e-230	8
Wls	9.63e-233	0.979811	0.915	0.585	1.93e-229	8
Hspa5	1.6e-228	0.947838	0.92	0.619	3.21e-225	8
Nid1	2.38e-228	0.970578	0.975	0.7	4.75e-225	8
Slc12a2	1.13e-226	0.864594	0.81	0.497	2.25e-223	8
Ltbp3	2.39e-224	0.823683	0.797	0.511	4.77e-221	8
Itga3	1.85e-223	0.773548	0.782	0.505	3.7e-220	8
Lrig1	1.41e-219	0.694723	0.764	0.461	2.82e-216	8
Hsp90b1	2.16e-215	0.890028	0.952	0.693	4.32e-212	8
Bmp1	1.38e-211	0.739328	0.826	0.572	2.76e-208	8
Piezo1	1.22e-209	0.503844	0.711	0.396	2.43e-206	8
Pdia3	5.41e-209	0.875271	0.937	0.662	1.08e-205	8
Neat1	1.45e-207	0.760806	0.852	0.574	2.89e-204	8
Atp1b1	2.4e-207	0.732904	0.882	0.568	4.8e-204	8
Itgb1	3.26e-206	0.965538	0.861	0.558	6.52e-203	8
S1pr3	1.16e-202	0.752561	0.784	0.505	2.33e-199	8
Chrdl1	3.33e-201	0.727414	0.807	0.559	6.66e-198	8
Susd2	2.06e-200	0.77808	0.8	0.55	4.13e-197	8
Ctsb	5.09e-197	0.718039	0.902	0.601	1.02e-193	8
Slc7a11	2.7e-193	0.809789	0.887	0.576	5.4e-190	8
Mfge8	1.02e-192	0.728221	0.952	0.735	2.05e-189	8
Sned1	1.44e-191	0.563981	0.747	0.529	2.88e-188	8
Gm47283	3.75e-189	0.265076	0.745	0.418	7.49e-186	8
AC149090.1	4.46e-189	0.60229	0.879	0.558	8.91e-186	8
Auts2	1.4e-185	0.470023	0.794	0.499	2.8e-182	8
Dapk1	1.37e-182	0.54752	0.807	0.58	2.73e-179	8
Calr	1.04e-181	0.721325	0.799	0.486	2.09e-178	8
Slc38a2	2.46e-180	0.628423	0.881	0.495	4.92e-177	8
Nfat5	3.35e-177	0.53055	0.796	0.476	6.69e-174	8
Slc7a2	1.99e-176	0.71117	0.825	0.437	3.99e-173	8
Tenm2	1.09e-175	0.725391	0.786	0.591	2.19e-172	8
Ankrd44	2.1e-174	0.445154	0.755	0.513	4.2e-171	8
Tra2a	1.07e-173	0.514507	0.801	0.488	2.14e-170	8
Itga6	9.4e-172	0.604165	0.726	0.369	1.88e-168	8
Lama5	4.78e-171	0.615401	0.741	0.489	9.57e-168	8
Htra3	3.02e-169	0.652533	0.942	0.708	6.04e-166	8
Pnisr	5.72e-166	0.421699	0.841	0.541	1.14e-162	8
Zbtb8b	2.74e-163	0.579011	0.81	0.549	5.49e-160	8
Cdk12	7.18e-162	0.271063	0.751	0.503	1.44e-158	8
Calu	2.01e-161	0.692202	0.78	0.527	4.01e-158	8
Tinagl1	2.18e-156	0.6467	0.898	0.698	4.36e-153	8
Grn	1.12e-153	0.74131	0.75	0.519	2.23e-150	8
Etnk1	1.34e-153	0.39347	0.728	0.417	2.67e-150	8
Plod2	6.23e-152	0.69323	0.748	0.476	1.25e-148	8
Ttc28	3.54e-150	0.527204	0.768	0.525	7.07e-147	8
Pros1	7.27e-150	0.51022	0.699	0.421	1.45e-146	8
Epb41	1.09e-149	0.251892	0.776	0.505	2.19e-146	8
Islr	1.82e-149	0.735462	0.861	0.607	3.64e-146	8
Hk2	2.46e-149	0.437311	0.814	0.585	4.92e-146	8
Timp3	2.66e-147	0.604577	0.754	0.51	5.33e-144	8
Ildr2	1.35e-145	0.583902	0.707	0.484	2.71e-142	8
Ntn4	1.09e-142	0.674769	0.732	0.527	2.19e-139	8
Ogn	6.43e-142	0.608826	0.834	0.563	1.29e-138	8
Snhg20	5.76e-141	0.376581	0.818	0.524	1.15e-137	8
Man2b1	8.3e-141	0.567903	0.705	0.445	1.66e-137	8
Glce	8.52e-141	0.521419	0.696	0.455	1.7e-137	8
Shank1	2.57e-140	0.250686	0.643	0.37	5.15e-137	8
Sbspon	9.46e-139	0.514645	0.879	0.695	1.89e-135	8
Pcolce	2.17e-135	0.519382	0.917	0.723	4.33e-132	8
Ogt	7.73e-135	0.551443	0.768	0.454	1.55e-131	8
Gabrg3	1.79e-134	0.548861	0.695	0.447	3.58e-131	8
Adgrb2	5.65e-133	0.514969	0.715	0.539	1.13e-129	8
Sorl1	1.16e-132	0.333777	0.647	0.418	2.31e-129	8
Erp29	5.05e-132	0.63155	0.915	0.633	1.01e-128	8
Scd2	2.67e-131	0.470111	0.877	0.61	5.35e-128	8
Gls	7.18e-131	0.468564	0.722	0.417	1.44e-127	8
Tm9sf4	1.02e-130	0.536872	0.684	0.423	2.05e-127	8
Kcnq1ot1	3.35e-130	0.457592	0.757	0.472	6.69e-127	8
Tia1	4.5e-129	0.470599	0.733	0.447	9e-126	8
Tmem176a	5.66e-128	0.615022	0.834	0.587	1.13e-124	8
Nbl1	1.23e-125	0.369935	0.795	0.61	2.46e-122	8
Pdgfra	2.88e-125	0.666555	0.722	0.461	5.75e-122	8
Per3	6.06e-125	0.31635	0.771	0.577	1.21e-121	8
Spon2	8.91e-125	0.502916	0.898	0.704	1.78e-121	8
Map2	3.59e-124	0.425409	0.808	0.602	7.18e-121	8
F2r	3.7e-124	0.629382	0.726	0.494	7.4e-121	8
Zfhx4	4.05e-118	0.444081	0.729	0.466	8.11e-115	8
Car14	1.51e-115	0.481018	0.893	0.64	3.02e-112	8
Adamts5	1.21e-113	0.487201	0.699	0.46	2.42e-110	8
Inhba	3.56e-113	0.502232	0.767	0.517	7.11e-110	8
Ptpre	3.26e-112	0.323475	0.689	0.566	6.52e-109	8
Slc7a5	3.54e-112	0.518296	0.633	0.4	7.09e-109	8
Pex5l	7.46e-112	0.293504	0.707	0.534	1.49e-108	8
Slc6a6	3.01e-109	0.586866	0.726	0.534	6.01e-106	8
Slit2	3.2e-109	0.267864	0.605	0.364	6.41e-106	8
Olfml3	3.41e-109	0.519517	0.982	0.8	6.82e-106	8
Gas6	6.86e-109	0.40715	0.729	0.523	1.37e-105	8
Tm9sf2	4.08e-108	0.722775	0.702	0.482	8.15e-105	8
Pmepa1	4.39e-108	0.40765	0.659	0.421	8.79e-105	8
Tpm1	1.08e-107	0.315525	0.914	0.697	2.17e-104	8
Arl6ip1	6.16e-107	0.348406	0.774	0.466	1.23e-103	8
Sv2a	3.25e-106	0.439633	0.66	0.435	6.51e-103	8
Cd59a	1.55e-104	0.542922	0.807	0.614	3.09e-101	8
Pam	5.64e-104	0.437215	0.926	0.79	1.13e-100	8
Tmem37	3.45e-100	0.617862	0.803	0.579	6.9e-97	8
Laptm4a	1.42e-99	0.590583	0.967	0.796	2.83e-96	8
Leng8	2.81e-99	0.315569	0.62	0.354	5.62e-96	8
Mdk	1.57e-98	0.456856	0.729	0.495	3.15e-95	8
Hbegf	1.8e-96	0.418661	0.736	0.576	3.61e-93	8
Tmx4	1.14e-95	0.553505	0.64	0.395	2.27e-92	8
Hdac7	1.15e-93	0.494726	0.634	0.408	2.3e-90	8
Loxl1	1.54e-93	0.433643	0.649	0.409	3.09e-90	8
Ppib	1.58e-93	0.636621	0.933	0.677	3.17e-90	8
Wsb1	1.63e-90	0.402415	0.732	0.548	3.27e-87	8
Gpx8	3.22e-90	0.349734	0.812	0.612	6.44e-87	8
Nrep	4.45e-89	0.460017	0.976	0.818	8.9e-86	8
Ccnd2	1e-88	0.283019	0.837	0.65	2e-85	8
Scube3	3.08e-87	0.582467	0.692	0.527	6.16e-84	8
Celf1	1.31e-86	0.252999	0.708	0.438	2.63e-83	8
Tmem176b	1.81e-84	0.361548	0.868	0.651	3.62e-81	8
H2-K1	2.27e-84	0.252656	0.623	0.382	4.54e-81	8
Ptn	4.08e-84	0.457289	0.743	0.522	8.16e-81	8
Rbms1	6.75e-83	0.341626	0.663	0.517	1.35e-79	8
Sirpa	7.73e-80	0.453594	0.596	0.397	1.55e-76	8
Efnb2	7.11e-79	0.400879	0.584	0.356	1.42e-75	8
Col1a2	8.15e-77	0.600769	0.68	0.552	1.63e-73	8
Tacr1	2.4e-76	0.557566	0.614	0.407	4.8e-73	8
Slc22a17	3.13e-76	0.511825	0.677	0.481	6.27e-73	8
Erlin2	6.68e-75	0.39489	0.588	0.399	1.34e-71	8
Cilp	5.33e-74	0.505364	0.681	0.573	1.07e-70	8
Fcgrt	5.44e-74	0.386754	0.677	0.508	1.09e-70	8
Zcchc7	7.37e-73	0.312094	0.674	0.457	1.47e-69	8
Ctgf	1.14e-71	0.587727	0.729	0.578	2.28e-68	8
Dmrta2	6.12e-71	0.295157	0.706	0.526	1.22e-67	8
Folr1	2.07e-69	0.542595	0.998	0.953	4.14e-66	8
Serping1	2.85e-65	0.460064	0.679	0.528	5.7e-62	8
Cdh2	8.66e-65	0.3613	0.635	0.412	1.73e-61	8
Tmem47	1.01e-63	0.267539	0.661	0.527	2.02e-60	8
Apoe	8.51e-60	0.430206	0.672	0.471	1.7e-56	8
Pde4d	2.19e-59	0.294714	0.634	0.458	4.39e-56	8
Mafg	6.71e-59	0.288528	0.676	0.542	1.34e-55	8
Cd9	3.8e-58	0.304333	0.807	0.633	7.61e-55	8
Fzd1	1.43e-56	0.392229	0.559	0.369	2.86e-53	8
Gpm6b	5.3e-55	0.278773	0.646	0.479	1.06e-51	8
Ptgds	1.18e-54	0.523506	0.999	0.961	2.37e-51	8
Pcdh7	2.28e-54	0.334	0.569	0.398	4.57e-51	8
Spock2	3.57e-53	0.431671	0.637	0.501	7.14e-50	8
Hacd4	4.12e-53	0.414138	0.674	0.556	8.24e-50	8
Cadm2	1.43e-52	0.491791	0.629	0.489	2.85e-49	8
Qpct	3.11e-52	0.302906	0.693	0.548	6.21e-49	8
1500015O10Rik	3.54e-52	0.401744	0.923	0.728	7.08e-49	8
Cpeb4	6.71e-51	0.335979	0.561	0.38	1.34e-47	8
Fgfr3	9.33e-50	0.260498	0.558	0.374	1.87e-46	8
Cpxm1	9.58e-50	0.480953	0.669	0.545	1.92e-46	8
Steap1	6.2e-49	0.29984	0.653	0.513	1.24e-45	8
Txndc12	8.94e-49	0.263592	0.646	0.466	1.79e-45	8
Manf	2.09e-46	0.30745	0.678	0.515	4.19e-43	8
Plpp1	9.94e-45	0.286895	0.706	0.613	1.99e-41	8
Mfsd2a	2.54e-41	0.297207	0.573	0.446	5.08e-38	8
R3hdml	1.23e-37	0.457077	1	0.979	2.45e-34	8
Sox4	1.38e-35	0.25721	0.576	0.455	2.76e-32	8
Fmod	7.23e-33	0.270947	0.627	0.541	1.45e-29	8
Ctsl	1.3e-32	0.512656	1	0.998	2.6e-29	8
Qsox1	4.08e-32	0.301692	0.583	0.505	8.15e-29	8
Srebf1	1.13e-31	0.345092	0.538	0.389	2.27e-28	8
Cnih4	5.82e-30	0.28818	0.543	0.4	1.16e-26	8
Sema3d	5.83e-29	0.450496	0.596	0.534	1.17e-25	8
Pcdhb14	9.04e-29	0.292826	0.563	0.492	1.81e-25	8
Lpl	7.4e-28	0.381961	0.63	0.603	1.48e-24	8
Erp44	9.12e-25	0.298605	0.524	0.403	1.82e-21	8
Pcdh19	1.07e-23	0.288239	0.576	0.492	2.14e-20	8
Tnxb	3.85e-22	0.444148	0.612	0.569	7.71e-19	8
Cst3	1.24e-21	0.347433	0.998	0.967	2.47e-18	8
Retreg1	7.8e-17	0.289931	0.504	0.423	1.56e-13	8
Ror1	1.13e-16	0.309066	0.519	0.428	2.26e-13	8
Lfng	3.67e-16	0.304889	0.58	0.535	7.34e-13	8
Jam2	5.8e-16	0.306562	0.603	0.558	1.16e-12	8
Ctsa	6.26e-15	0.291052	0.56	0.492	1.25e-11	8
Sema6a	6.93e-09	0.272248	0.532	0.508	1.39e-05	8
Ccl2	2.26e-06	0.270859	0.311	0.304	0.00452068	8
Cryaa	0	2.12414	1	0.999	0	9
Crybb3	0	2.07731	1	0.949	0	9
Cryba2	0	2.01905	1	0.916	0	9
Crygn	0	1.97476	0.879	0.417	0	9
Crybb1	0	1.74326	0.994	0.76	0	9
Crybb2	0	1.70599	1	0.998	0	9
Cryba1	0	1.69073	1	0.931	0	9
Cd24a	0	1.64187	0.912	0.368	0	9
Nrcam	0	1.60217	0.871	0.334	0	9
Lsamp	0	1.38218	0.899	0.347	0	9
Cryba4	0	1.2169	0.995	0.782	0	9
Cd44	0	0.998967	0.916	0.384	0	9
Ctnna2	0	0.668	0.899	0.31	0	9
Caprin2	0	0.665438	0.899	0.35	0	9
Tubb2b	0	0.344862	0.826	0.268	0	9
Mip	6.93e-292	1.29718	0.98	0.63	1.39e-288	9
Aebp1	3.58e-285	0.639503	0.802	0.327	7.16e-282	9
Nnat	4.35e-257	1.50218	0.825	0.339	8.71e-254	9
Ndrg1	2.83e-251	0.320329	0.796	0.279	5.66e-248	9
Epb41	3.76e-248	0.833683	0.894	0.501	7.52e-245	9
Ipo5	3.34e-230	0.596248	0.816	0.343	6.67e-227	9
Lim2	3.69e-226	0.97488	0.878	0.446	7.37e-223	9
Uchl1	1.73e-220	1.44952	0.824	0.378	3.45e-217	9
Sms	4.93e-220	0.409463	0.807	0.367	9.86e-217	9
Rasl11b	8.85e-216	0.536307	0.827	0.428	1.77e-212	9
Kmt5a	1.04e-211	0.32873	0.836	0.356	2.07e-208	9
Syt11	1.05e-210	0.836976	0.825	0.406	2.09e-207	9
Kif1a	4.22e-200	0.393422	0.821	0.515	8.43e-197	9
Sptbn1	3.65e-193	0.843431	0.921	0.606	7.31e-190	9
Scd2	2.08e-185	0.978332	0.928	0.609	4.15e-182	9
Pmp22	3.03e-184	1.04952	0.862	0.524	6.06e-181	9
Gss	7.7e-183	0.761133	0.793	0.391	1.54e-179	9
Celf1	7.93e-182	1.00355	0.84	0.434	1.59e-178	9
Rxrg	6.37e-166	0.318284	0.716	0.291	1.27e-162	9
Synm	4.47e-160	0.254649	0.741	0.356	8.95e-157	9
Sptbn2	1.3e-151	1.04879	0.712	0.246	2.6e-148	9
Prox1os	2.12e-143	0.75323	0.751	0.334	4.24e-140	9
Tacc2	9.8e-140	0.687174	0.796	0.476	1.96e-136	9
Basp1	2.85e-138	0.786112	0.71	0.278	5.71e-135	9
Strip1	4.36e-135	0.423447	0.766	0.396	8.71e-132	9
S100a16	9.28e-134	0.311811	0.773	0.401	1.86e-130	9
Eno3	9.5e-132	0.738633	0.744	0.347	1.9e-128	9
Rmst	1.53e-129	0.478072	0.67	0.22	3.06e-126	9
Lctl	1.62e-126	0.457399	0.716	0.328	3.23e-123	9
Insig1	1.38e-125	0.261728	0.847	0.57	2.77e-122	9
Ptpru	1.8e-125	1.30398	0.674	0.185	3.6e-122	9
Tdrd7	1.48e-120	0.424455	0.81	0.455	2.96e-117	9
Slc7a2	3.76e-109	0.772694	0.796	0.439	7.52e-106	9
Klf7	1.01e-104	0.344055	0.667	0.256	2.01e-101	9
Cspg5	1.99e-91	0.446013	0.685	0.334	3.97e-88	9
S100a4	2.67e-90	0.448956	0.738	0.363	5.34e-87	9
Tubb4b	4.19e-90	0.503463	0.757	0.406	8.37e-87	9
Gclc	4.43e-90	0.787152	0.647	0.257	8.87e-87	9
Dbi	3.69e-88	0.607556	0.912	0.665	7.37e-85	9
Id1	4.73e-87	1.07752	0.633	0.155	9.47e-84	9
Sorbs1	2.38e-83	0.38922	0.671	0.361	4.77e-80	9
Kif26b	4.4e-83	0.253749	0.621	0.216	8.79e-80	9
Dhx32	2.67e-82	0.620146	0.69	0.367	5.35e-79	9
Lgals3	2.31e-81	0.882058	0.67	0.351	4.61e-78	9
Itga6	3.31e-81	0.363819	0.724	0.37	6.62e-78	9
Ywhah	3.13e-77	0.772964	0.696	0.393	6.25e-74	9
Rbm24	1.13e-73	0.931574	0.628	0.164	2.27e-70	9
Tmsb4x	2.42e-70	0.425785	0.899	0.645	4.83e-67	9
P4ha1	1.43e-63	0.527655	0.819	0.563	2.85e-60	9
Rgs11	5.01e-62	0.306871	0.325	0.365	1e-58	9
Cap2	2.6e-61	0.387109	0.312	0.198	5.2e-58	9
Tmem40	3.89e-59	0.690235	0.599	0.207	7.78e-56	9
Col6a3	6.45e-59	0.621113	0.695	0.397	1.29e-55	9
Dst	2.22e-58	0.497204	0.763	0.526	4.44e-55	9
Prkab2	4.38e-57	0.309588	0.677	0.38	8.76e-54	9
Pabpc1	2.87e-55	0.438708	0.723	0.423	5.73e-52	9
Myo1b	1.75e-54	0.855889	0.654	0.422	3.49e-51	9
Cdh2	5.93e-47	0.470449	0.688	0.411	1.19e-43	9
Gls	1.38e-46	0.687223	0.679	0.419	2.76e-43	9
Pcp4	1.28e-41	0.282742	0.774	0.52	2.56e-38	9
Jag1	2.78e-40	0.740628	0.561	0.167	5.56e-37	9
Fxyd1	1.97e-39	0.294348	0.638	0.335	3.94e-36	9
Ap1s2	1.06e-29	0.341941	0.344	0.203	2.12e-26	9
Ssx2ip	7.96e-28	0.313386	0.644	0.399	1.59e-24	9
Nap1l4	1.76e-25	0.384512	0.664	0.477	3.52e-22	9
Spag5	1.76e-24	0.426811	0.67	0.496	3.51e-21	9
Ccnd1	5.56e-24	0.400611	0.545	0.262	1.11e-20	9
Tia1	5.54e-22	0.266949	0.669	0.45	1.11e-18	9
Abca4	5.48e-20	0.724039	0.527	0.184	1.1e-16	9
Epha5	1.26e-19	0.400305	0.376	0.144	2.52e-16	9
Map4	6.71e-19	0.526683	0.612	0.424	1.34e-15	9
Hmgcs1	1.38e-16	0.325078	0.601	0.398	2.76e-13	9
Gm26917	2.03e-16	0.253353	0.693	0.549	4.05e-13	9
Rapgef5	3.25e-16	0.301186	0.523	0.185	6.51e-13	9
Etv5	6.18e-15	0.294928	0.486	0.155	1.24e-11	9
Pip5kl1	1.48e-14	0.379963	0.528	0.146	2.96e-11	9
Kcnq1ot1	9.24e-14	0.343546	0.644	0.478	1.85e-10	9
Mafg	2.24e-12	0.467978	0.658	0.544	4.48e-09	9
Snhg20	2.19e-11	0.312422	0.663	0.531	4.37e-08	9
Adra2c	1.65e-09	0.370954	0.393	0.143	3.3e-06	9
Emb	2.38e-09	0.46796	0.532	0.325	4.76e-06	9
Ccdc80	1.07e-08	0.775221	0.525	0.267	2.13e-05	9
Nhs	1.88e-08	0.289619	0.419	0.304	3.76e-05	9
Carhsp1	1.62e-07	0.300634	0.548	0.362	0.000324858	9
Zeb2	3.65e-07	0.295638	0.587	0.424	0.000730976	9
Mycn	1.71e-06	0.273116	0.395	0.244	0.0034291	9
Marcks	3.5e-05	0.449117	0.5	0.292	0.0700486	9
Gclm	5.61e-05	0.288389	0.428	0.331	0.112245	9
Idi1	0.000124396	0.293267	0.434	0.315	0.248792	9
Ints6l	0.000808604	0.477661	0.502	0.267	1	9
Ell2	0.00133476	0.464691	0.568	0.463	1	9
Rnf113a1	0.00152148	0.294126	0.412	0.225	1	9
Stmn1	8.57e-167	1.79585	0.778	0.554	1.71e-163	10
H2afz	2.97e-146	1.6933	0.777	0.57	5.94e-143	10
Tubb5	4.94e-112	1.49601	0.796	0.646	9.89e-109	10
Gmnn	6.37e-96	1.0178	0.46	0.254	1.27e-92	10
Actb	1.87e-94	0.749945	0.981	0.91	3.73e-91	10
Prc1	1.39e-93	1.46176	0.497	0.291	2.78e-90	10
Birc5	4.52e-85	1.83038	0.51	0.323	9.03e-82	10
Top2a	6.83e-81	1.9065	0.517	0.37	1.37e-77	10
Cdk1	3.27e-72	1.53285	0.492	0.324	6.53e-69	10
Cenpm	3.96e-72	1.13696	0.432	0.229	7.92e-69	10
Tpx2	1.31e-68	0.765328	0.472	0.318	2.62e-65	10
Tubb4b	2.04e-66	1.24035	0.57	0.415	4.07e-63	10
Wasf2	8.28e-63	0.309857	0.533	0.416	1.66e-59	10
Mthfd2	6.24e-61	0.509808	0.479	0.372	1.25e-57	10
Hmgb2	2.53e-59	1.63228	0.481	0.324	5.05e-56	10
Ckap2l	4.66e-58	0.855618	0.483	0.373	9.32e-55	10
H2afv	1.7e-55	0.925085	0.688	0.612	3.4e-52	10
Kif15	2.2e-55	0.547062	0.396	0.236	4.39e-52	10
Clspn	2.38e-54	0.47728	0.451	0.306	4.77e-51	10
Pam	2.44e-54	0.531132	0.865	0.794	4.89e-51	10
Hist1h2ae	2.86e-53	2.47389	0.482	0.37	5.72e-50	10
Aurkb	3.96e-52	0.940622	0.472	0.355	7.92e-49	10
Marcksl1	4.28e-51	0.501654	0.458	0.339	8.55e-48	10
Spc25	4.53e-51	1.0444	0.426	0.273	9.05e-48	10
Arf2	4.85e-51	0.302096	0.403	0.268	9.7e-48	10
Uhrf1	6.94e-50	0.435255	0.452	0.348	1.39e-46	10
Mcm5	9.11e-48	0.424454	0.463	0.381	1.82e-44	10
Mis18bp1	3e-45	0.498522	0.187	0.352	6e-42	10
Tuba1c	1.79e-43	0.45543	0.38	0.246	3.58e-40	10
Ccdc34	1.6e-42	1.19568	0.532	0.466	3.2e-39	10
Smc2	2.15e-42	1.04829	0.441	0.349	4.31e-39	10
Hist1h2ap	1.7e-40	3.00588	0.526	0.512	3.4e-37	10
Fam111a	2.23e-39	0.252545	0.406	0.269	4.46e-36	10
Herpud1	4.23e-39	0.427812	0.561	0.517	8.45e-36	10
Gstm1	2.15e-38	0.421947	0.929	0.827	4.3e-35	10
Hist1h1e	1.06e-37	1.35603	0.638	0.642	2.12e-34	10
Brip1	7.73e-36	0.34443	0.322	0.145	1.55e-32	10
H1fx	8.65e-36	0.838271	0.424	0.327	1.73e-32	10
Cenpf	6.57e-33	1.12471	0.412	0.308	1.31e-29	10
Ptgds	2.14e-32	0.591913	0.991	0.962	4.29e-29	10
Ass1	2.43e-31	0.459182	0.955	0.886	4.86e-28	10
Cks1b	3e-31	0.757908	0.472	0.391	6e-28	10
H3f3b	1.01e-29	0.470186	0.886	0.799	2.02e-26	10
Diaph3	1.57e-28	0.439384	0.293	0.147	3.14e-25	10
Esco2	1.58e-28	0.958058	0.382	0.265	3.17e-25	10
Hmgn2	2.65e-28	0.628792	0.598	0.533	5.3e-25	10
Prdx4	1.31e-27	0.58629	0.501	0.409	2.62e-24	10
Bub1	9.66e-27	0.4919	0.357	0.249	1.93e-23	10
Ube2s	3.22e-26	0.812427	0.533	0.486	6.43e-23	10
Tuba1a	1.58e-25	0.372864	0.867	0.753	3.17e-22	10
Cdc20	3.1e-25	0.55346	0.385	0.305	6.2e-22	10
Cdca8	6.83e-25	1.05115	0.411	0.344	1.37e-21	10
Cenpk	9.1e-25	0.588143	0.379	0.282	1.82e-21	10
Manf	2.05e-24	0.527824	0.575	0.521	4.1e-21	10
Spc24	5.4e-24	1.0557	0.412	0.336	1.08e-20	10
Actg1	7.77e-24	0.385177	0.831	0.774	1.55e-20	10
Ptn	1.1e-23	0.607623	0.568	0.53	2.19e-20	10
Gltp	2.68e-23	0.321447	0.441	0.414	5.35e-20	10
Pcolce	2.25e-22	0.306901	0.784	0.73	4.51e-19	10
Lig1	4.29e-22	0.628234	0.46	0.464	8.58e-19	10
Kif22	1.43e-21	0.256649	0.287	0.492	2.85e-18	10
Arl6ip1	1.59e-21	0.639683	0.543	0.477	3.19e-18	10
Ccna2	3.57e-21	0.641236	0.345	0.228	7.14e-18	10
Ankle1	7.7e-21	0.349032	0.311	0.19	1.54e-17	10
Laptm4a	9.42e-21	0.287512	0.873	0.801	1.88e-17	10
Atad2	9.88e-21	1.32855	0.472	0.48	1.98e-17	10
Hells	1.35e-20	0.544324	0.442	0.442	2.69e-17	10
Tmem176b	8.14e-20	0.291913	0.73	0.658	1.63e-16	10
Selenoh	9.29e-20	0.737356	0.438	0.401	1.86e-16	10
Kif23	9.77e-20	0.539566	0.356	0.263	1.95e-16	10
Ctsb	1.44e-19	0.273728	0.675	0.612	2.88e-16	10
Slfn9	7.53e-19	0.468067	0.362	0.278	1.51e-15	10
Notch2	8.33e-19	0.393951	0.67	0.68	1.67e-15	10
Steap1	9.03e-19	0.299014	0.516	0.519	1.81e-15	10
Ywhah	2.31e-18	0.469914	0.46	0.403	4.62e-15	10
Tinagl1	3.38e-18	0.314916	0.704	0.706	6.75e-15	10
S100a10	4.05e-18	0.255813	0.776	0.682	8.11e-15	10
Nbl1	4.11e-18	0.273737	0.604	0.618	8.23e-15	10
Tmem176a	5.61e-18	0.388196	0.628	0.597	1.12e-14	10
Cenph	5.65e-18	0.276707	0.274	0.134	1.13e-14	10
Psme2	2.62e-17	0.322262	0.551	0.508	5.23e-14	10
Gnb1	5.22e-17	0.393262	0.534	0.5	1.04e-13	10
Cenpa	8.71e-17	0.525239	0.314	0.228	1.74e-13	10
Id3	3.23e-16	0.411264	0.628	0.586	6.47e-13	10
Oxct1	5.23e-16	0.428199	0.471	0.499	1.05e-12	10
Pbk	5.53e-16	0.849062	0.346	0.247	1.11e-12	10
Pclaf	7.47e-16	1.36436	0.405	0.351	1.49e-12	10
Ldlr	1.04e-15	0.301466	0.422	0.41	2.08e-12	10
Iqgap3	1.74e-15	0.366163	0.377	0.311	3.49e-12	10
Topbp1	1.95e-15	0.377587	0.398	0.366	3.9e-12	10
Aspm	6.57e-15	0.300822	0.206	0.272	1.31e-11	10
Acadl	2.81e-14	0.255344	0.438	0.425	5.62e-11	10
Txn1	1.12e-13	0.345716	0.566	0.534	2.25e-10	10
Hjurp	6.29e-13	0.829292	0.419	0.434	1.26e-09	10
Mki67	2.33e-12	0.940974	0.338	0.263	4.67e-09	10
Aldh3a1	2.58e-12	0.290277	0.794	0.782	5.15e-09	10
Fam162a	7.09e-12	0.374053	0.542	0.523	1.42e-08	10
Fdps	1.6e-11	0.426384	0.4	0.392	3.2e-08	10
Tpm2	1.7e-11	0.308784	0.391	0.369	3.4e-08	10
Ncapg2	1.8e-10	0.331231	0.286	0.429	3.6e-07	10
Cks2	1.83e-10	0.841295	0.347	0.303	3.65e-07	10
Insig1	2.68e-10	0.643969	0.529	0.582	5.35e-07	10
Hist1h1b	3.92e-10	1.12811	0.333	0.263	7.84e-07	10
Nusap1	4.38e-10	0.832648	0.311	0.225	8.76e-07	10
Ccnb1	5.39e-10	0.39003	0.213	0.266	1.08e-06	10
Pim1	5.97e-10	0.292752	0.537	0.581	1.19e-06	10
Jpt1	7.87e-10	0.729705	0.391	0.385	1.57e-06	10
Cdkn1c	8.88e-10	0.318968	0.545	0.531	1.78e-06	10
Txndc12	9.45e-10	0.319785	0.482	0.474	1.89e-06	10
Mcm3	1.6e-09	0.368114	0.402	0.402	3.2e-06	10
Racgap1	8.17e-08	0.705177	0.368	0.359	0.000163419	10
Lockd	1e-07	0.925187	0.311	0.24	0.000200852	10
Hist1h1c	1.16e-07	0.436143	0.507	0.543	0.000232135	10
Ube2c	3.69e-07	1.32133	0.395	0.371	0.000738012	10
Cdca3	1.54e-06	0.798453	0.299	0.224	0.00307917	10
Ube2t	1.72e-06	0.4313	0.243	0.311	0.00344329	10
Mxd3	3.49e-06	0.742846	0.357	0.351	0.00698467	10
Mcm6	4.58e-06	0.362896	0.425	0.48	0.00915354	10
Spint2	4.62e-06	0.29292	0.549	0.561	0.00923186	10
Rrm2	6.38e-06	1.17938	0.368	0.336	0.0127647	10
Sgo2a	1.13e-05	0.337822	0.234	0.25	0.0226673	10
H2afx	1.99e-05	0.785792	0.357	0.337	0.0398726	10
Smc4	3.26e-05	0.621577	0.364	0.388	0.0652845	10
H1f0	3.84e-05	0.267337	0.404	0.435	0.0768062	10
Brca2	8.98e-05	0.354909	0.339	0.463	0.179569	10
Cdc7	0.000264543	0.268101	0.348	0.353	0.529087	10
Idi1	0.000531555	0.261908	0.301	0.32	1	10
Tagln2	0.00077541	0.370354	0.27	0.356	1	10
Hirip3	0.00190882	0.370383	0.316	0.427	1	10
Kif11	0.00206298	0.415142	0.248	0.259	1	10
Nuf2	0.00399454	0.50453	0.299	0.27	1	10
Tubb6	0.00755256	0.432025	0.414	0.48	1	10
Hbb-bs	0	5.54072	0.99	0.126	0	11
Hba-a1	0	4.65474	0.992	0.096	0	11
Hba-a2	0	4.25383	0.987	0.107	0	11
Hbb-bt	0	4.13105	0.935	0.103	0	11
Alas2	0	1.3623	0.834	0.08	0	11
Sms	0	0.445796	0.934	0.37	0	11
Ifitm1	0	0.388773	0.905	0.168	0	11
Vegfa	1.71e-280	0.436716	0.931	0.368	3.43e-277	11
Glycam1	4.19e-231	0.451085	0.878	0.257	8.39e-228	11
Rsad2	4.13e-211	0.869778	0.257	0.021	8.26e-208	11
Snca	4.68e-151	1.34727	0.731	0.086	9.36e-148	11
Isg15	2.08e-124	0.595558	0.25	0.216	4.15e-121	11
Carhsp1	5.12e-121	0.438994	0.828	0.356	1.02e-117	11
Tfdp2	6.09e-94	0.350063	0.286	0.351	1.22e-90	11
Ube2c	1.02e-82	0.51579	0.309	0.373	2.03e-79	11
Mpp1	1.44e-66	0.298029	0.302	0.364	2.87e-63	11
Ucp2	2.83e-59	0.514636	0.351	0.441	5.67e-56	11
Mkrn1	5.63e-59	0.784618	0.7	0.435	1.13e-55	11
Blvrb	1.3e-49	0.416808	0.345	0.389	2.61e-46	11
Bpgm	4.91e-42	0.743194	0.704	0.484	9.82e-39	11
1500015O10Rik	1.28e-26	0.291457	0.975	0.73	2.56e-23	11
Fam220a	6.45e-26	0.581293	0.607	0.228	1.29e-22	11
Ube2l6	4.24e-12	0.339576	0.596	0.435	8.49e-09	11
Isg20	1.45e-09	0.883532	0.547	0.124	2.9e-06	11
Slc25a37	1.33e-08	0.3285	0.444	0.328	2.67e-05	11
Nusap1	2.06e-07	0.30746	0.556	0.219	0.000411239	11
Mef2c	3.98e-98	0.783927	0.34	0.02	7.97e-95	12
Ccng2	3.11e-95	0.332216	0.987	0.24	6.23e-92	12
Hspb1	2.63e-87	0.3369	1	0.493	5.26e-84	12
Tom1	1.97e-84	0.286262	0.987	0.289	3.95e-81	12
Unc119	6.06e-84	1.85405	0.987	0.479	1.21e-80	12
Rom1	7.06e-81	1.34828	0.949	0.416	1.41e-77	12
Rho	5.19e-76	1.37723	0.897	0.26	1.04e-72	12
Sez6l2	1.33e-75	0.509901	0.128	0.319	2.65e-72	12
Stox2	8e-74	0.341972	1	0.435	1.6e-70	12
Dnajb1	1.46e-72	0.281838	0.981	0.344	2.93e-69	12
Cxxc4	1.55e-72	0.342115	0.09	0.286	3.1e-69	12
Gngt1	3.27e-71	0.987362	0.885	0.249	6.53e-68	12
Mid1ip1	1.44e-66	0.422883	0.981	0.413	2.88e-63	12
Gnb1	5.16e-65	1.28013	0.981	0.499	1.03e-61	12
Dixdc1	1.02e-61	0.515336	0.109	0.282	2.04e-58	12
Sms	5.5e-59	0.419026	0.115	0.386	1.1e-55	12
Ubxn2a	4.69e-56	0.278098	0.122	0.366	9.38e-53	12
Cnga1	6.46e-56	1.15513	0.833	0.162	1.29e-52	12
Ank3	2.67e-55	0.275775	0.128	0.323	5.34e-52	12
Aqp1	1.37e-52	0.26944	0.103	0.301	2.74e-49	12
Lpcat2	5.82e-52	0.674885	0.923	0.493	1.16e-48	12
Lifr	8.92e-51	0.269956	0.16	0.323	1.78e-47	12
Ddit3	4.49e-50	0.253221	0.154	0.4	8.98e-47	12
Mkrn1	6.8e-50	0.283974	0.147	0.444	1.36e-46	12
Spry2	1.63e-49	0.292404	0.128	0.275	3.26e-46	12
Pde6g	3.09e-49	1.02701	0.821	0.292	6.18e-46	12
Rcvrn	1.6e-48	1.00569	0.814	0.303	3.2e-45	12
Cplx4	3.52e-48	0.618224	0.571	0.002	7.05e-45	12
Bicdl1	4.11e-46	0.669807	0.186	0.299	8.21e-43	12
Gnat1	2.14e-45	0.89043	0.801	0.254	4.27e-42	12
Ier3	3.43e-45	0.670971	0.186	0.321	6.86e-42	12
Slc16a1	5.1e-44	0.767002	0.186	0.265	1.02e-40	12
Hspa1b	5.17e-43	0.549183	0.199	0.417	1.03e-39	12
Bex2	8.42e-43	1.00358	0.897	0.41	1.68e-39	12
Cdr2	2.4e-40	0.785854	0.199	0.289	4.79e-37	12
Dusp14	7.89e-40	0.444401	0.212	0.349	1.58e-36	12
Selenoh	1.03e-39	0.456175	0.974	0.4	2.07e-36	12
Sgk1	6.2e-39	0.664135	0.205	0.533	1.24e-35	12
Cep290	1.3e-38	0.608188	0.192	0.349	2.6e-35	12
C1qtnf4	4.54e-38	0.488495	0.212	0.41	9.08e-35	12
Alpl	5.24e-38	0.617675	0.218	0.372	1.05e-34	12
Ipmk	5.6e-38	0.516314	0.212	0.276	1.12e-34	12
Rbp3	2.61e-36	1.23545	0.763	0.217	5.21e-33	12
Tnfaip3	4.44e-36	0.544662	0.218	0.283	8.88e-33	12
Slc24a1	1.58e-34	1.17915	0.763	0.286	3.16e-31	12
Taok3	8.36e-34	0.523069	0.224	0.304	1.67e-30	12
Sec11c	1.09e-33	0.39429	0.218	0.457	2.18e-30	12
Aipl1	1.53e-33	1.05012	0.744	0.271	3.05e-30	12
Hist1h1c	2.63e-33	0.771947	0.955	0.54	5.26e-30	12
Vtn	8.53e-33	1.05969	0.737	0.171	1.71e-29	12
Ankrd33b	1.15e-32	1.11798	0.263	0.08	2.29e-29	12
Galnt7	1.19e-32	0.298845	0.224	0.434	2.39e-29	12
Rd3l	4.89e-32	0.328616	0.25	0.448	9.78e-29	12
Neurod1	3.24e-31	0.619728	0.359	0.01	6.48e-28	12
Mbnl1	8.01e-31	0.320299	0.237	0.327	1.6e-27	12
Bin1	2.91e-30	0.593764	0.244	0.387	5.83e-27	12
Pdc	5.91e-29	0.814843	0.737	0.212	1.18e-25	12
Cngb1	1.71e-27	0.796467	0.654	0.124	3.42e-24	12
Hspa1a	2.61e-27	0.380165	0.276	0.356	5.22e-24	12
Sag	1.11e-26	0.750023	0.737	0.313	2.23e-23	12
Cryga	1.3e-26	0.378896	0.276	0.422	2.59e-23	12
Dpysl3	3.64e-26	0.57321	0.263	0.54	7.27e-23	12
Gadd45a	3.93e-26	0.534875	0.256	0.345	7.85e-23	12
Fam213a	6.6e-26	0.537223	0.205	0.324	1.32e-22	12
Ifrd1	3.12e-25	0.396365	0.25	0.339	6.23e-22	12
Ldhb	1.48e-24	0.307868	0.827	0.501	2.96e-21	12
Guca1a	2.15e-24	0.763793	0.724	0.183	4.29e-21	12
Sv2b	4.09e-24	0.909487	0.276	0.329	8.17e-21	12
Khdrbs3	5.86e-24	1.26506	0.282	0.135	1.17e-20	12
Pde6a	6.34e-24	1.07724	0.724	0.233	1.27e-20	12
Guca1b	6.93e-23	0.990591	0.712	0.31	1.39e-19	12
Nr2e3	1.28e-22	1.60949	0.692	0.079	2.56e-19	12
Hmgb2	3.31e-22	0.583136	0.276	0.328	6.63e-19	12
Cdk2ap2	7.16e-22	0.645221	0.295	0.432	1.43e-18	12
Gas6	8.18e-22	0.371144	0.301	0.533	1.64e-18	12
Prph2	1.3e-21	0.738862	0.705	0.241	2.59e-18	12
Syne2	2.36e-21	0.789054	0.788	0.408	4.72e-18	12
Hcn1	1.14e-20	0.894842	0.321	0.209	2.29e-17	12
Platr17	1.15e-20	1.37832	0.699	0.252	2.31e-17	12
Cited2	5.3e-20	0.290378	0.276	0.377	1.06e-16	12
Rs1	5.86e-20	0.799919	0.692	0.203	1.17e-16	12
Map1lc3a	9.39e-20	0.333477	0.288	0.498	1.88e-16	12
Chmp4b	2.53e-18	0.260814	0.244	0.365	5.05e-15	12
Tulp1	1.13e-17	0.79291	0.673	0.112	2.26e-14	12
Zfp36l2	1.51e-17	0.480673	0.288	0.412	3.03e-14	12
Pde6b	2.6e-17	0.811243	0.667	0.127	5.2e-14	12
Fabp12	4.43e-17	1.40138	0.673	0.196	8.86e-14	12
Rtbdn	2.26e-16	0.794388	0.66	0.102	4.52e-13	12
Slc17a7	6.35e-16	0.887129	0.673	0.181	1.27e-12	12
Prcd	6.98e-16	1.05061	0.686	0.34	1.4e-12	12
Slc6a6	1.36e-15	0.524336	0.756	0.541	2.72e-12	12
Jpt1	1.43e-14	0.287796	0.75	0.383	2.86e-11	12
Cspg5	2.28e-14	0.281663	0.244	0.348	4.56e-11	12
Pex5l	2.44e-14	0.70279	0.34	0.542	4.87e-11	12
Nrl	5.27e-14	0.579768	0.66	0.231	1.05e-10	12
Nxnl1	5.51e-14	0.879686	0.34	0.209	1.1e-10	12
Ppp2r2b	5.7e-14	0.904765	0.333	0.416	1.14e-10	12
Atp1a3	4.37e-13	1.31634	0.654	0.211	8.74e-10	12
Fscn2	5.73e-13	1.14603	0.346	0.279	1.15e-09	12
Fam57b	2.28e-12	0.920341	0.647	0.271	4.57e-09	12
Hs3st3b1	2.96e-12	0.527588	0.346	0.237	5.91e-09	12
Nol4l	4.77e-12	0.436396	0.327	0.371	9.55e-09	12
Syt1	7.05e-12	0.777028	0.385	0.134	1.41e-08	12
Scg5	7.14e-12	0.724507	0.346	0.372	1.43e-08	12
Reep6	1.46e-11	1.27466	0.647	0.291	2.91e-08	12
Dnm3	1.5e-11	0.308921	0.487	0.571	3e-08	12
Rp1	1.77e-11	0.813057	0.641	0.2	3.54e-08	12
Slc31a2	2.46e-11	0.949294	0.372	0.432	4.92e-08	12
Mpp4	5.35e-11	1.27593	0.372	0.145	1.07e-07	12
Stk25	9.22e-11	0.455969	0.359	0.455	1.84e-07	12
Pde8a	9.27e-11	0.373361	0.385	0.13	1.85e-07	12
Kcnb1	1.23e-10	1.24884	0.641	0.266	2.47e-07	12
H2afx	1.3e-10	0.476105	0.686	0.335	2.6e-07	12
Vldlr	6.38e-10	0.782147	0.365	0.287	1.28e-06	12
Map2	2.41e-09	0.267646	0.865	0.609	4.83e-06	12
Drd4	6.48e-09	0.947361	0.372	0.211	1.3e-05	12
Map1lc3b	1.04e-08	0.81788	0.84	0.532	2.08e-05	12
Sncb	1.61e-08	0.966469	0.41	0.112	3.21e-05	12
Arl4d	7.39e-08	0.922013	0.436	0.462	0.00014779	12
Dlc1	7.51e-08	0.311668	0.391	0.207	0.000150215	12
Hk2	3.08e-07	0.355869	0.474	0.595	0.00061553	12
Ndrg1	3.23e-07	0.524438	0.346	0.299	0.000645533	12
Spint2	5.75e-07	0.274466	0.404	0.562	0.0011492	12
Vopp1	6.08e-07	1.2008	0.391	0.196	0.00121585	12
Grk1	4.66e-06	0.803001	0.404	0.206	0.00932663	12
Pcsk1n	5.41e-06	0.828575	0.603	0.182	0.0108124	12
AI847159	1.14e-05	0.819136	0.583	0.158	0.0228788	12
Car2	1.22e-05	0.363726	0.487	0.603	0.0244073	12
Epb41	1.35e-05	0.4048	0.429	0.517	0.0269165	12
S100a6	1.89e-05	0.342859	1	0.929	0.0377384	12
Prnp	2.11e-05	0.800813	0.417	0.398	0.0422951	12
Anxa1	2.51e-05	0.425051	1	0.994	0.0501906	12
Cdhr1	2.65e-05	0.823918	0.59	0.178	0.0529757	12
Eps8	4.94e-05	0.405599	0.583	0.24	0.0987083	12
Rdh12	5e-05	0.559329	0.41	0.284	0.100092	12
Mest	7.39e-05	0.42837	0.686	0.432	0.147891	12
Manf	8.13e-05	0.498091	0.756	0.521	0.162518	12
Acsl3	0.00013369	0.307452	0.673	0.392	0.267379	12
Fos	0.000163625	0.342897	0.577	0.298	0.32725	12
Crygs	0.000651122	0.880177	1	1	1	12
Hist1h2bc	0.000675167	0.807711	0.628	0.574	1	12
Ccdc126	0.000799988	1.26761	0.429	0.361	1	12
Prom1	0.0024666	1.10164	0.551	0.05	1	12
Calr	0.00274825	0.749731	0.468	0.5	1	12
Pmm1	0.00333248	0.916281	0.442	0.434	1	12
Stom	0.00607865	0.257321	0.571	0.424	1	12
Cabp4	0.00848929	0.745198	0.442	0.086	1	12
Wfdc17	0	2.79151	0.836	0.011	0	13
Hpgd	0	2.02202	0.705	0.011	0	13
Cd53	0	2.01983	0.678	0	0	13
Fcgr3	0	1.78534	0.767	0.002	0	13
Ptprc	0	1.76935	0.685	0.002	0	13
Cd300c2	0	1.72156	0.856	0	0	13
Lilr4b	0	1.65592	0.801	0.002	0	13
Spp1	0	1.65327	0.904	0	0	13
Ms4a6d	0	1.63978	0.74	0.002	0	13
Samsn1	0	1.62106	0.658	0.005	0	13
Osm	0	1.56839	0.671	0	0	13
Slpi	0	1.50948	0.671	0.001	0	13
Slfn1	0	1.46781	0.774	0.002	0	13
Fcgr1	0	1.46139	0.747	0.003	0	13
Plaur	0	1.40842	0.699	0	0	13
Cd48	0	1.32203	0.692	0.002	0	13
Nlrp3	0	1.26549	0.623	0.002	0	13
Gngt2	0	1.2625	0.781	0.006	0	13
Hp	0	1.24786	0.664	0	0	13
Neurl3	0	1.24594	0.863	0	0	13
Gm34084	0	1.1014	0.788	0	0	13
Fgl2	0	1.03871	0.699	0.003	0	13
Sell	0	1.02607	0.678	0.002	0	13
Pld4	0	1.01633	0.644	0.002	0	13
Tnfaip8l2	0	0.990468	0.644	0.002	0	13
Cd84	0	0.982373	0.705	0.001	0	13
Tnfrsf1b	0	0.96016	0.863	0.001	0	13
Ncf4	0	0.940215	0.705	0.002	0	13
Clec4a2	0	0.929005	0.616	0.002	0	13
Tnf	0	0.896994	0.658	0.011	0	13
Csf2rb	0	0.87756	0.788	0.002	0	13
F630028O10Rik	0	0.846782	0.726	0.002	0	13
Il1r2	0	0.839534	0.692	0.007	0	13
Il18rap	0	0.706214	0.747	0	0	13
Themis2	0	0.662506	0.616	0	0	13
Scimp	0	0.633822	0.61	0.003	0	13
Gpr84	0	0.621791	0.829	0	0	13
Fgr	0	0.613001	0.644	0	0	13
Rnase6	0	0.508954	0.281	0.002	0	13
Il1a	0	0.383599	0.658	0.001	0	13
Grap	0	0.378171	0.274	0.002	0	13
Bcl2a1d	0	0.363524	0.63	0	0	13
Ikzf1	0	0.350392	0.281	0	0	13
Pmaip1	0	0.288983	0.623	0.002	0	13
Il1f9	0	0.251458	0.651	0.006	0	13
Ifi204	1.3e-297	0.961069	0.589	0.003	2.59e-294	13
Il10ra	8.3e-281	0.51052	0.315	0.002	1.66e-277	13
Itgam	1.45e-270	1.3327	0.733	0.006	2.89e-267	13
F13a1	3.04e-265	1.67353	0.603	0.005	6.08e-262	13
Ifi203	2.73e-253	1.14398	0.562	0	5.47e-250	13
Hdc	8.54e-241	1.33484	0.63	0.006	1.71e-237	13
Ccr1	1.6e-237	1.22575	0.582	0.002	3.19e-234	13
Bcl2a1b	7.44e-237	1.42846	0.582	0.002	1.49e-233	13
Inpp5d	1.62e-233	0.591617	0.342	0.003	3.23e-230	13
Ms4a7	1.43e-224	1.52871	0.637	0.003	2.86e-221	13
Cd28	1.41e-214	0.492832	0.315	0.001	2.83e-211	13
Lcp1	1.59e-203	1.77528	0.829	0.026	3.17e-200	13
Myo1f	3.95e-199	0.837959	0.767	0.011	7.9e-196	13
Lyl1	2.3e-196	0.350036	0.253	0.015	4.61e-193	13
Clec4e	4.21e-192	1.11599	0.637	0	8.42e-189	13
Ptgs2	4.44e-171	1.10218	0.842	0.022	8.89e-168	13
Gda	4.42e-167	0.594478	0.808	0.015	8.83e-164	13
Slamf9	2.31e-166	0.459376	0.377	0	4.63e-163	13
Mpeg1	4.87e-149	1.14664	0.671	0.007	9.74e-146	13
Gm26740	6.91e-146	0.649956	0.596	0.015	1.38e-142	13
Ifi211	3.78e-132	0.328228	0.349	0.003	7.57e-129	13
C1qc	2.28e-130	0.928596	0.678	0.011	4.56e-127	13
Laptm5	2.77e-126	1.57182	0.747	0.004	5.54e-123	13
Cyth4	2.86e-124	0.610448	0.562	0.002	5.72e-121	13
Srgn	3.4e-120	3.33725	0.788	0.022	6.81e-117	13
Napsa	4.15e-114	0.802988	0.863	0.036	8.3e-111	13
Ly6a	3.31e-111	1.20483	0.884	0.074	6.62e-108	13
C1qa	7.36e-104	2.26593	0.918	0.12	1.47e-100	13
Bank1	1.81e-102	0.377355	0.363	0.002	3.61e-99	13
Dock2	2.83e-100	0.852568	0.568	0.004	5.65e-97	13
Trem2	2.71e-97	1.43894	0.575	0.002	5.42e-94	13
Fcer1g	1.35e-94	3.6143	0.959	0.29	2.69e-91	13
Tyrobp	3.08e-94	3.51717	0.945	0.116	6.17e-91	13
Lilra5	3.39e-94	0.293706	0.349	0.002	6.79e-91	13
Fxyd5	7e-92	2.1809	0.76	0.071	1.4e-88	13
Rassf2	9.93e-92	0.520845	0.404	0.003	1.99e-88	13
Ccl9	1.8e-90	0.321271	0.397	0.002	3.61e-87	13
Rgcc	5.79e-90	0.531072	0.849	0.133	1.16e-86	13
Ccr5	7.3e-90	1.05625	0.829	0.005	1.46e-86	13
Msr1	7.31e-90	0.465495	0.356	0.003	1.46e-86	13
Ets2	3.42e-86	1.23096	0.932	0.256	6.83e-83	13
Tmsb4x	4.38e-85	3.49801	0.993	0.653	8.77e-82	13
Gm38843	8.47e-84	0.851885	0.5	0.002	1.69e-80	13
Lyve1	1.14e-83	0.797437	0.507	0.002	2.28e-80	13
Cxcr4	5.09e-83	1.14972	0.877	0.287	1.02e-79	13
C1qb	5.59e-78	2.08725	0.904	0.262	1.12e-74	13
Lcn2	3.63e-77	0.773381	0.849	0.213	7.26e-74	13
Pglyrp1	5.73e-76	0.341876	0.884	0.199	1.15e-72	13
Cyp4f18	2.2e-75	1.0801	0.753	0.137	4.4e-72	13
Ctss	5.78e-75	2.85948	0.87	0.236	1.16e-71	13
Gch1	6.58e-75	0.38161	0.829	0.195	1.32e-71	13
Slfn2	1.04e-74	2.1074	0.932	0.466	2.08e-71	13
B2m	1.32e-72	2.15178	0.932	0.416	2.64e-69	13
Ms4a4c	2.26e-72	0.639682	0.671	0.009	4.52e-69	13
Klf10	2.49e-72	0.518553	0.938	0.319	4.98e-69	13
Plac8	1.15e-71	1.56437	0.664	0.035	2.3e-68	13
Folr2	4.44e-70	0.878543	0.904	0.344	8.88e-67	13
Tmem47	5.26e-69	0.30623	0.973	0.53	1.05e-65	13
Rnasel	6.16e-69	0.303846	0.596	0.022	1.23e-65	13
Pls3	3.39e-68	0.557689	0.986	0.47	6.78e-65	13
Arf2	9.59e-68	0.360807	0.966	0.268	1.92e-64	13
Zbp1	2.2e-67	0.47819	0.404	0.002	4.39e-64	13
Oasl1	4.11e-66	0.848461	0.884	0.399	8.23e-63	13
Dnajc21	3.19e-65	0.620106	0.959	0.399	6.38e-62	13
Rac2	1.08e-64	1.23561	0.548	0.004	2.16e-61	13
Anxa11	6.27e-63	0.556654	0.966	0.518	1.25e-59	13
Hcar2	4.43e-62	1.8328	0.61	0.002	8.86e-59	13
Oas3	9.86e-60	0.311078	0.795	0.256	1.97e-56	13
Parp14	1.12e-59	1.05976	0.856	0.221	2.24e-56	13
H2-DMb1	1.39e-59	1.29851	0.89	0.318	2.77e-56	13
Epsti1	2.04e-58	0.720979	0.534	0.002	4.08e-55	13
Igsf6	2.33e-58	0.420976	0.349	0.026	4.66e-55	13
Cyba	4.42e-58	2.59755	0.897	0.375	8.84e-55	13
Gm10138	9.47e-57	0.417722	0.925	0.451	1.89e-53	13
Lyz2	1.59e-56	2.99344	0.836	0.289	3.18e-53	13
Cd68	1.6e-56	1.67908	0.836	0.167	3.2e-53	13
Rab20	9.81e-56	0.702402	0.849	0.254	1.96e-52	13
Ifitm3	1.25e-55	2.86761	0.884	0.386	2.51e-52	13
Lst1	1.27e-55	2.06053	0.877	0.406	2.53e-52	13
Cks2	1.51e-55	0.714424	0.89	0.301	3.03e-52	13
Crip1	2.17e-54	1.54325	0.911	0.301	4.34e-51	13
Lyst	5.03e-54	0.643222	0.932	0.378	1.01e-50	13
Cdk2ap2	4.45e-53	1.08531	0.938	0.429	8.89e-50	13
Bst2	9.42e-53	2.06768	0.884	0.407	1.88e-49	13
Traf1	2.2e-52	0.429182	0.767	0.177	4.39e-49	13
Arhgap45	4.1e-52	0.663515	0.329	0.039	8.21e-49	13
Cfh	1.67e-51	1.0434	0.61	0.055	3.34e-48	13
Capg	3.82e-51	0.680526	0.863	0.42	7.65e-48	13
Cd36	1.11e-50	0.399352	0.322	0.002	2.22e-47	13
Alox5ap	5.93e-50	1.55572	0.719	0.07	1.19e-46	13
Ptafr	3.42e-49	1.31543	0.767	0.319	6.85e-46	13
Fth1	1.47e-48	1.5177	1	0.956	2.94e-45	13
Lcp2	2.53e-48	0.927402	0.76	0.196	5.06e-45	13
Coro1a	1.38e-47	2.43149	0.74	0.13	2.76e-44	13
Mmp9	6.61e-47	0.843713	0.719	0.138	1.32e-43	13
Asprv1	8.31e-47	0.818721	0.699	0.129	1.66e-43	13
Rsad2	1.51e-46	0.738392	0.651	0.024	3.01e-43	13
Ripor2	2.36e-46	0.981037	0.74	0.233	4.72e-43	13
Cd52	2.39e-46	3.20664	0.781	0.12	4.78e-43	13
Tprn	3.37e-46	0.264707	0.774	0.311	6.74e-43	13
Afap1l1	1.32e-45	0.644825	0.747	0.206	2.65e-42	13
H2-K1	5.51e-45	1.68805	0.87	0.389	1.1e-41	13
G0s2	9.64e-45	2.22254	0.829	0.233	1.93e-41	13
Lsp1	1.28e-44	2.08198	0.774	0.11	2.57e-41	13
Ifi27l2a	1.68e-44	2.56704	0.808	0.191	3.37e-41	13
Tspan8	1.94e-44	0.336429	0.356	0.005	3.88e-41	13
Lgmn	4.11e-44	1.65504	0.877	0.454	8.23e-41	13
Lgals3	4.12e-44	1.12129	0.911	0.361	8.23e-41	13
Igfbp6	4.27e-44	0.533549	0.829	0.309	8.53e-41	13
H2-D1	6.19e-44	2.09854	0.849	0.471	1.24e-40	13
2310001H17Rik	3.06e-43	0.401469	0.863	0.342	6.12e-40	13
Adgre1	6.18e-43	0.495034	0.418	0.002	1.24e-39	13
Prr13	2.66e-42	0.849515	0.897	0.389	5.32e-39	13
Rel	3.75e-42	0.703339	0.801	0.325	7.5e-39	13
Actb	9.69e-42	1.34607	0.979	0.911	1.94e-38	13
Ctsz	2.35e-41	1.97071	0.877	0.518	4.7e-38	13
Cd300a	8.41e-41	0.899247	0.767	0.172	1.68e-37	13
Sat1	8.48e-41	2.5355	0.849	0.424	1.7e-37	13
Upp1	1.65e-40	0.62742	0.753	0.198	3.31e-37	13
Cd274	5.2e-40	0.31125	0.774	0.287	1.04e-36	13
Nfkbia	1.28e-39	1.86347	0.87	0.442	2.56e-36	13
Smox	2.25e-39	0.489443	0.849	0.458	4.5e-36	13
Rnase4	6.09e-39	1.40099	0.685	0.079	1.22e-35	13
Apoe	1.77e-38	2.51014	0.87	0.478	3.55e-35	13
Slfn5	1.83e-38	1.32004	0.63	0.071	3.65e-35	13
Serinc3	1.25e-37	1.29059	0.829	0.429	2.51e-34	13
Sp140	3.41e-37	0.676563	0.705	0.101	6.81e-34	13
Sla	7.59e-37	0.54154	0.39	0.002	1.52e-33	13
Selplg	1.02e-36	1.25059	0.692	0.019	2.05e-33	13
Il21r	1.15e-36	0.320017	0.301	0	2.3e-33	13
Gmfg	1.6e-36	2.01168	0.733	0.144	3.21e-33	13
Hsd17b11	4.74e-36	0.739488	0.705	0.135	9.49e-33	13
Pirb	6.07e-36	0.714492	0.753	0.191	1.21e-32	13
S100a1	1.19e-35	0.356137	0.959	0.511	2.37e-32	13
Mirt1	1.84e-35	0.636822	0.719	0.226	3.68e-32	13
Mxd1	6.17e-35	1.08429	0.76	0.257	1.23e-31	13
Ms4a6b	1.57e-34	1.17582	0.61	0.05	3.15e-31	13
Sorl1	5.24e-34	1.05734	0.836	0.426	1.05e-30	13
Gbp2	5.57e-34	0.629839	0.76	0.235	1.11e-30	13
Clec2d	1.2e-33	0.75533	0.856	0.357	2.39e-30	13
Sp100	1.27e-33	0.819689	0.637	0.074	2.54e-30	13
Kdm6b	2.15e-32	1.18875	0.836	0.539	4.3e-29	13
Sh3bgrl3	5.36e-32	1.75371	0.829	0.449	1.07e-28	13
H2afz	1.36e-31	1.37652	0.945	0.574	2.73e-28	13
Rhog	1.52e-31	1.4039	0.788	0.41	3.04e-28	13
Entpd1	6.07e-31	1.7298	0.726	0.353	1.21e-27	13
Plk3	8.63e-31	0.895721	0.651	0.03	1.73e-27	13
Trim12a	1.05e-30	0.550687	0.808	0.425	2.1e-27	13
Fabp5	1.32e-30	0.335733	0.945	0.503	2.63e-27	13
St3gal1	4.85e-30	0.306557	0.699	0.267	9.7e-27	13
Bmp2	5.11e-30	0.260263	0.288	0.104	1.02e-26	13
Il1b	7.51e-30	4.395	0.767	0.366	1.5e-26	13
Apbb1ip	1.3e-29	1.01716	0.664	0.088	2.61e-26	13
Ier5	1.33e-29	1.12387	0.781	0.344	2.66e-26	13
Uchl1	1.39e-29	0.330021	0.959	0.393	2.78e-26	13
Emilin2	5.55e-29	0.753908	0.692	0.177	1.11e-25	13
Psmb9	5.72e-29	1.08406	0.747	0.276	1.14e-25	13
Lyn	5.88e-29	1.70891	0.726	0.225	1.18e-25	13
Il6ra	8.38e-29	0.790337	0.479	0.002	1.68e-25	13
Samd9l	1.75e-28	0.342813	0.247	0.267	3.51e-25	13
Ptpn18	2.55e-28	1.56054	0.726	0.238	5.11e-25	13
Mcub	4.4e-28	0.386707	0.733	0.277	8.81e-25	13
Ms4a6c	9.31e-28	1.73454	0.726	0.351	1.86e-24	13
Cfl1	1.59e-27	1.10047	0.822	0.503	3.18e-24	13
Tlr7	4.59e-27	0.481229	0.432	0.002	9.19e-24	13
Adap2	7.36e-27	0.291283	0.24	0.386	1.47e-23	13
Csf3r	1.05e-26	1.19097	0.637	0	2.1e-23	13
Ifngr1	1.09e-26	1.56502	0.76	0.407	2.17e-23	13
Zc3hav1	2.23e-26	0.285293	0.247	0.345	4.46e-23	13
Txnip	2.6e-26	1.70763	0.76	0.487	5.19e-23	13
Tes	2.1e-25	0.349798	0.678	0.229	4.2e-22	13
Fn1	2.44e-25	0.34139	0.733	0.361	4.87e-22	13
Arpc1b	9.47e-25	1.23299	0.801	0.505	1.89e-21	13
Slc31a2	1.39e-24	0.518797	0.767	0.43	2.78e-21	13
Psmb8	3.51e-24	1.56383	0.692	0.207	7.01e-21	13
Ly86	3.79e-24	0.915345	0.664	0.07	7.58e-21	13
Ctsa	4.39e-24	1.07656	0.815	0.494	8.79e-21	13
Sdcbp	4.54e-24	1.40687	0.774	0.361	9.07e-21	13
S100a9	7.09e-24	4.64156	0.671	0.123	1.42e-20	13
Emp3	9.25e-24	1.51034	0.719	0.186	1.85e-20	13
Ube2s	1.15e-23	0.710156	0.884	0.486	2.3e-20	13
Mef2c	1.91e-23	0.824495	0.555	0.019	3.81e-20	13
Gsap	2.73e-23	0.27765	0.719	0.421	5.46e-20	13
Adgre5	4.77e-23	0.717921	0.664	0.281	9.53e-20	13
Msn	8.92e-23	1.25152	0.733	0.308	1.78e-19	13
Gpr34	9.67e-23	0.790819	0.473	0.002	1.93e-19	13
Pim1	1.27e-22	0.901899	0.822	0.579	2.55e-19	13
Cx3cr1	1.32e-22	0.991036	0.651	0.209	2.64e-19	13
Ogfrl1	1.49e-22	0.97795	0.774	0.493	2.97e-19	13
Ccnl1	1.75e-22	0.427555	0.815	0.452	3.49e-19	13
S100a8	1.99e-22	3.65114	0.637	0.123	3.98e-19	13
Dnm2	2.9e-22	0.525348	0.815	0.458	5.81e-19	13
Rgs10	4.2e-22	1.25335	0.658	0.137	8.4e-19	13
Pros1	9.85e-22	0.430649	0.829	0.43	1.97e-18	13
Samhd1	1.49e-21	1.38001	0.712	0.331	2.98e-18	13
Fam111a	1.64e-21	0.773823	0.692	0.271	3.29e-18	13
H2-T23	1.03e-20	1.29105	0.712	0.354	2.06e-17	13
Taldo1	1.42e-20	0.670447	0.959	0.568	2.83e-17	13
Pf4	4.8e-20	2.1287	0.658	0.257	9.6e-17	13
Ifitm1	7.65e-20	2.19177	0.692	0.185	1.53e-16	13
Txn1	1.11e-19	0.789005	0.911	0.533	2.21e-16	13
Pag1	2.41e-19	0.399846	0.671	0.224	4.82e-16	13
Socs3	3.47e-19	1.48036	0.712	0.42	6.94e-16	13
Rbms1	9.17e-19	0.526997	0.788	0.522	1.83e-15	13
Pde4b	1.73e-18	0.540084	0.637	0.259	3.45e-15	13
Tagap	3.25e-18	0.464776	0.466	0.003	6.5e-15	13
Fes	4.14e-18	0.82384	0.616	0.169	8.29e-15	13
Sp110	4.78e-18	0.646891	0.473	0.002	9.55e-15	13
Zfp36	6.63e-18	1.85869	0.678	0.284	1.33e-14	13
Unc93b1	6.96e-18	0.98544	0.699	0.349	1.39e-14	13
Cd14	9.86e-18	2.22847	0.678	0.393	1.97e-14	13
AA467197	1.92e-17	0.507134	0.637	0.11	3.84e-14	13
Abi3	2.29e-17	0.393412	0.452	0.002	4.58e-14	13
Pnp	2.95e-17	0.855461	0.774	0.43	5.91e-14	13
Hcls1	3.72e-17	0.51985	0.356	0.034	7.43e-14	13
Stab1	6.63e-17	1.36677	0.692	0.268	1.33e-13	13
Map1lc3b	8.73e-17	0.84368	0.829	0.532	1.75e-13	13
Fcgr2b	1.33e-16	1.18312	0.623	0.09	2.65e-13	13
Gpr65	2.03e-16	0.58224	0.479	0.002	4.05e-13	13
Ifi47	2.07e-16	0.294722	0.253	0.164	4.14e-13	13
Oasl2	3.3e-16	1.12376	0.664	0.292	6.61e-13	13
AB124611	4.37e-16	1.04986	0.664	0.143	8.73e-13	13
Rasgrp3	4.56e-16	0.427449	0.322	0.027	9.12e-13	13
Pdlim2	7.22e-16	0.296083	0.699	0.279	1.44e-12	13
Ccrl2	1.11e-15	1.73016	0.534	0.012	2.22e-12	13
Ramp1	2.19e-15	0.480955	0.589	0.163	4.37e-12	13
Ctsh	2.82e-15	1.15132	0.705	0.431	5.65e-12	13
Gpx1	1.14e-14	0.507812	0.808	0.493	2.27e-11	13
Tbxas1	2.4e-14	0.388857	0.363	0.015	4.8e-11	13
Arl6ip1	5.95e-14	0.737033	0.815	0.477	1.19e-10	13
Tnfrsf21	6.46e-14	0.375779	0.658	0.286	1.29e-10	13
Aif1	6.53e-14	1.44747	0.644	0.142	1.31e-10	13
Isg20	6.56e-14	0.461808	0.623	0.132	1.31e-10	13
Cd163	9.6e-14	0.948417	0.507	0.012	1.92e-10	13
Selenop	1.01e-13	0.861196	0.747	0.556	2.02e-10	13
H2afv	1.32e-13	0.455214	0.979	0.612	2.64e-10	13
Ipmk	1.49e-13	0.269805	0.651	0.274	2.98e-10	13
Fcgr4	1.65e-13	0.695567	0.473	0.003	3.3e-10	13
Dtx3l	1.96e-13	0.33115	0.308	0.384	3.92e-10	13
Cept1	2.03e-13	0.634787	0.692	0.31	4.06e-10	13
Jun	2.18e-13	1.18013	0.705	0.362	4.35e-10	13
Clec4a3	2.77e-13	1.12462	0.596	0.207	5.55e-10	13
Actg1	2.96e-13	0.75658	0.952	0.775	5.92e-10	13
Xaf1	4.03e-13	1.04872	0.699	0.484	8.06e-10	13
Rhob	1.19e-12	0.66198	0.795	0.513	2.38e-09	13
Ccl7	1.91e-12	0.912145	0.295	0.25	3.82e-09	13
Cebpb	1.92e-12	1.52178	0.651	0.228	3.84e-09	13
Tgfbi	2.84e-12	1.13656	0.637	0.197	5.67e-09	13
Csf1r	3.92e-12	0.939002	0.651	0.364	7.85e-09	13
Fos	6.83e-12	1.82831	0.658	0.298	1.37e-08	13
Cdkn1a	1.19e-11	1.22783	0.651	0.274	2.38e-08	13
Ccl6	1.21e-11	1.3889	0.644	0.348	2.41e-08	13
Actr3	1.38e-11	0.710772	0.719	0.343	2.76e-08	13
Ubc	1.45e-11	0.493223	0.856	0.646	2.9e-08	13
Vcam1	1.7e-11	0.51301	0.308	0.146	3.4e-08	13
Ly6e	1.87e-11	1.03842	0.637	0.185	3.73e-08	13
Bin1	2.13e-11	0.419535	0.342	0.386	4.26e-08	13
Tagln2	2.55e-11	1.0839	0.671	0.352	5.1e-08	13
Ifit3b	2.56e-11	0.445783	0.651	0.39	5.13e-08	13
P2rx4	2.59e-11	0.741999	0.658	0.34	5.19e-08	13
Lrrc25	2.96e-11	0.554578	0.5	0.002	5.91e-08	13
Siglech	3.02e-11	0.567977	0.342	0.032	6.05e-08	13
Nfam1	3.21e-11	0.698608	0.548	0.058	6.42e-08	13
Hexb	4.27e-11	1.24578	0.692	0.512	8.54e-08	13
Dusp1	4.39e-11	1.56089	0.671	0.387	8.77e-08	13
Selenok	5.88e-11	0.665227	0.808	0.569	1.18e-07	13
Plbd1	8.48e-11	0.339376	0.63	0.254	1.7e-07	13
Litaf	9.56e-11	1.09443	0.651	0.279	1.91e-07	13
Ppp1r15a	1.07e-10	0.731436	0.719	0.444	2.14e-07	13
Kctd12	1.38e-10	1.06151	0.644	0.382	2.77e-07	13
C5ar1	1.68e-10	1.09886	0.562	0.069	3.37e-07	13
Ctsc	2.43e-10	1.1087	0.671	0.453	4.85e-07	13
Pxdc1	3.55e-10	0.337486	0.322	0.231	7.1e-07	13
Ddit3	6e-10	0.420642	0.712	0.397	1.2e-06	13
Pla2g7	6.45e-10	1.05223	0.658	0.523	1.29e-06	13
Clec12a	8.33e-10	0.515061	0.418	0.002	1.67e-06	13
Cmtm7	8.6e-10	0.732784	0.726	0.446	1.72e-06	13
Ier2	8.91e-10	1.37329	0.671	0.4	1.78e-06	13
Xlr	9.21e-10	0.33484	0.288	0.165	1.84e-06	13
Mcl1	1.07e-09	0.926476	0.63	0.264	2.13e-06	13
Dusp6	1.09e-09	0.801916	0.568	0.133	2.19e-06	13
Nsa2	1.31e-09	0.981137	0.664	0.333	2.62e-06	13
Ighm	1.36e-09	0.800926	0.411	0.001	2.72e-06	13
Apobec1	1.45e-09	0.535527	0.397	0.081	2.9e-06	13
Egr1	1.52e-09	1.29381	0.637	0.298	3.04e-06	13
Csrp1	1.57e-09	0.289805	0.699	0.417	3.15e-06	13
Apoc1	3.27e-09	0.467802	0.322	0.144	6.55e-06	13
Slco2b1	3.91e-09	0.825826	0.541	0.042	7.82e-06	13
Vav3	4.82e-09	0.287313	0.336	0.279	9.65e-06	13
Tubb5	5.56e-09	0.597304	0.959	0.649	1.11e-05	13
Fli1	6.55e-09	0.66201	0.466	0.003	1.31e-05	13
Il16	7.06e-09	0.426692	0.568	0.226	1.41e-05	13
Rnf130	9.98e-09	1.00106	0.63	0.291	2e-05	13
Ifit3	1.16e-08	0.879674	0.616	0.267	2.33e-05	13
Arrdc1	1.25e-08	0.269669	0.356	0.318	2.5e-05	13
Nrros	1.31e-08	0.889522	0.548	0.068	2.63e-05	13
Birc3	1.46e-08	0.372879	0.349	0.294	2.93e-05	13
Irf2bp2	1.67e-08	0.57777	0.658	0.331	3.34e-05	13
Lair1	1.89e-08	0.795937	0.541	0.123	3.78e-05	13
Cybb	2.01e-08	1.16303	0.568	0.214	4.02e-05	13
Arhgdib	2.34e-08	0.825304	0.541	0.071	4.68e-05	13
Gmip	2.42e-08	0.379795	0.404	0.394	4.84e-05	13
Ucp2	2.68e-08	0.529415	0.644	0.438	5.35e-05	13
Gatm	5.79e-08	0.939864	0.568	0.176	0.000115817	13
Lgals1	6.15e-08	0.557011	0.747	0.461	0.000123091	13
Arpc2	6.41e-08	0.369944	0.733	0.47	0.000128168	13
Marcks	7.71e-08	0.891	0.61	0.299	0.000154166	13
Hspa1a	9.82e-08	1.00489	0.644	0.355	0.000196338	13
Ldhb	2.47e-07	0.579958	0.753	0.502	0.000494957	13
Cebpd	3.62e-07	1.08314	0.575	0.206	0.000724941	13
Wipf1	4.07e-07	0.607487	0.377	0.048	0.000813222	13
Paox	4.24e-07	0.291951	0.37	0.311	0.000848022	13
Trf	4.39e-07	1.05111	0.596	0.33	0.000877142	13
Irf7	4.81e-07	0.729507	0.384	0.363	0.000962933	13
2022-03-01	5.22e-07	0.49862	0.486	0.008	0.00104386	13
Hmgb2	6.5e-07	0.761792	0.651	0.327	0.00130025	13
Ccl4	8.34e-07	1.45444	0.336	0.181	0.00166831	13
Fyb	9.6e-07	1.1896	0.589	0.293	0.00192005	13
Mpp1	1.17e-06	0.526453	0.39	0.362	0.0023325	13
C3ar1	1.55e-06	0.488053	0.418	0.14	0.00309138	13
Fmnl1	1.92e-06	0.801017	0.562	0.245	0.00384638	13
Tsc22d3	1.97e-06	0.824947	0.644	0.407	0.00394453	13
Ntpcr	4.53e-06	0.908161	0.61	0.356	0.00905313	13
Rnf19b	4.54e-06	0.352532	0.39	0.343	0.00908699	13
Lpcat2	4.63e-06	0.862242	0.637	0.495	0.00925689	13
Dnajb9	4.73e-06	0.406671	0.63	0.367	0.00946013	13
Marcksl1	7.46e-06	0.762712	0.644	0.341	0.0149155	13
Blvrb	1.15e-05	0.820201	0.63	0.387	0.022928	13
Cd44	1.18e-05	0.580619	0.644	0.403	0.0235836	13
Egr3	1.2e-05	0.411957	0.363	0.012	0.0239949	13
Sertad1	1.29e-05	0.975818	0.603	0.36	0.0257026	13
Zfp36l1	1.36e-05	1.17415	0.527	0.045	0.0272725	13
BC028528	1.54e-05	0.589511	0.541	0.219	0.0307294	13
Ifi209	1.63e-05	0.593066	0.541	0.219	0.0326338	13
Filip1l	1.83e-05	0.435519	0.37	0.179	0.036641	13
Erp29	2.3e-05	0.365052	0.87	0.644	0.0460722	13
Snx2	2.42e-05	0.710489	0.644	0.383	0.0484661	13
Ifih1	2.58e-05	0.412973	0.562	0.304	0.0515831	13
Ehd4	2.61e-05	0.894519	0.596	0.358	0.0521746	13
Clec4a1	3.06e-05	0.925303	0.514	0.064	0.0612595	13
Adam15	3.1e-05	0.365478	0.39	0.285	0.0619881	13
Cd86	3.18e-05	1.09175	0.534	0.2	0.063647	13
Tuba1c	3.2e-05	0.519659	0.575	0.249	0.0640701	13
Trim30a	3.46e-05	0.991277	0.568	0.293	0.0691965	13
Slfn8	3.54e-05	0.549314	0.568	0.304	0.0707154	13
Slc9a9	3.59e-05	0.285849	0.39	0.348	0.0717203	13
Tlr13	3.89e-05	0.508259	0.425	0.002	0.0778437	13
Maff	4.19e-05	0.299621	0.664	0.411	0.0837371	13
Rcbtb2	5.31e-05	0.503968	0.637	0.47	0.106234	13
Casp4	5.97e-05	0.490711	0.452	0.002	0.119371	13
Sgk3	6.23e-05	0.68288	0.527	0.192	0.124651	13
Ltc4s	7.65e-05	0.881232	0.514	0.129	0.153055	13
Tm6sf1	7.87e-05	0.325136	0.377	0.144	0.157381	13
Stap1	7.89e-05	0.490244	0.521	0.107	0.157899	13
Ifrd1	8.11e-05	0.793401	0.589	0.337	0.162136	13
Gpx3	8.26e-05	0.440014	0.363	0.295	0.165171	13
Axl	9.1e-05	0.364444	0.404	0.348	0.182054	13
Klf4	0.000101048	0.585379	0.596	0.393	0.202097	13
Dab2	0.000104576	1.07703	0.411	0.28	0.209151	13
Plin2	0.000127056	0.614701	0.418	0.318	0.254111	13
Mmp13	0.000127593	0.424423	0.486	0.007	0.255186	13
2810474O19Rik	0.000130063	0.606182	0.623	0.446	0.260125	13
Sap30	0.000140104	0.424956	0.616	0.302	0.280208	13
Wwp1	0.000148881	0.468328	0.459	0.525	0.297763	13
Serp1	0.000156723	0.380735	0.664	0.47	0.313445	13
Grn	0.000157842	0.287207	0.705	0.528	0.315684	13
St6gal1	0.000167389	0.883771	0.582	0.412	0.334778	13
Abca9	0.000183353	0.501902	0.356	0.223	0.366706	13
H2-Ab1	0.000208831	1.59871	0.37	0.294	0.417662	13
H3f3b	0.000210294	0.325812	0.938	0.801	0.420588	13
Klf2	0.00021306	1.53393	0.534	0.172	0.42612	13
Junb	0.000216358	1.30972	0.596	0.505	0.432716	13
Rgs2	0.000224764	0.749209	0.555	0.204	0.449528	13
Ptgs1	0.000259168	0.799258	0.493	0.082	0.518336	13
Btg2	0.000319581	1.35503	0.644	0.555	0.639161	13
Klf6	0.000327533	1.09946	0.603	0.395	0.655066	13
Hspa1b	0.000350733	0.807319	0.438	0.416	0.701465	13
Plk2	0.000447193	0.316766	0.534	0.228	0.894387	13
Zc3h12a	0.000523222	0.345498	0.555	0.299	1	13
Ap1s2	0.00053852	0.413572	0.342	0.207	1	13
Nfkbid	0.000677284	0.460942	0.411	0.127	1	13
H2-Eb1	0.000732094	2.10858	0.397	0.236	1	13
Oas2	0.000825732	0.403921	0.521	0.203	1	13
Hgsnat	0.000992174	0.373654	0.425	0.421	1	13
Lrrfip1	0.00100603	0.664254	0.603	0.48	1	13
Ifit2	0.00110462	0.319396	0.61	0.378	1	13
Plek	0.00129841	0.995255	0.555	0.285	1	13
Gadd45b	0.00148055	0.591258	0.671	0.496	1	13
Ifi207	0.00157866	0.867563	0.548	0.421	1	13
1700017B05Rik	0.00157883	0.277806	0.432	0.349	1	13
Rtp4	0.00165611	0.938201	0.568	0.379	1	13
Stom	0.00173317	0.301156	0.438	0.425	1	13
Isg15	0.00181218	0.862492	0.568	0.215	1	13
Arrb2	0.00202055	0.352868	0.411	0.238	1	13
Sirpa	0.00230064	0.444272	0.603	0.404	1	13
Scpep1	0.00245989	0.288645	0.479	0.512	1	13
Clec4n	0.00254973	0.908938	0.452	0.002	1	13
Asah1	0.00300124	0.53831	0.589	0.395	1	13
Wasf2	0.00319211	0.26962	0.623	0.418	1	13
Cxcl16	0.00326489	0.711924	0.425	0.254	1	13
Slc16a6	0.00383051	0.353129	0.363	0.112	1	13
Slc15a3	0.00435649	0.697792	0.377	0.175	1	13
Egr2	0.00494164	0.316408	0.432	0.196	1	13
Fkbp5	0.00597879	0.262349	0.425	0.296	1	13
Cd72	0.00628816	1.08438	0.541	0.105	1	13
Pou2f2	0.00646255	0.531021	0.479	0.046	1	13
Tubb2a	0.0065934	0.299211	0.637	0.464	1	13
Tmcc3	0.00701694	0.431692	0.568	0.374	1	13
Myl12a	0.00797541	0.501435	0.747	0.604	1	13
Igfbp4	0.00804415	0.295611	0.39	0.198	1	13
Gng2	0.00866872	0.557998	0.397	0.235	1	13
Evi2a	0.00883539	0.676688	0.479	0.036	1	13
Atf3	0.00929801	1.1739	0.548	0.334	1	13
Runx1	0.00957669	0.575925	0.541	0.369	1	13
Fcrls	0.00988881	0.628321	0.466	0.025	1	13
Hmox1	0.0099909	1.09666	0.548	0.285	1	13
Cldn23	0	3.20523	0.923	0.01	0	14
Tnf	0	2.94218	0.923	0.011	0	14
Gm44275	0	2.77052	0.933	0.015	0	14
Prss8	0	2.74101	0.875	0.009	0	14
Adgrf1	0	2.57356	0.923	0.009	0	14
Rnasel	0	2.36947	0.923	0.022	0	14
Muc20	0	2.31573	0.49	0.001	0	14
Adam28	0	2.15124	0.923	0.009	0	14
Clca4a	0	2.04768	0.923	0.009	0	14
1700019C18Rik	0	2.0174	0.923	0.009	0	14
Apol7a	0	2.01512	0.923	0.009	0	14
Galnt3	0	1.76089	0.923	0.007	0	14
Clca4b	0	1.6847	0.923	0.009	0	14
Krt6a	0	1.2504	0.904	0.009	0	14
Trex2	0	1.04111	0.327	0	0	14
Tmprss11g	0	0.981416	0.327	0	0	14
Mall	0	0.912817	0.346	0	0	14
Ankdd1b	0	0.776638	0.923	0.009	0	14
Pof1b	0	0.74736	0.923	0.009	0	14
Ces2f	0	0.730678	0.913	0.009	0	14
Gm14137	0	0.696091	0.913	0.009	0	14
Pigr	0	0.553221	0.298	0.001	0	14
Aldh3b2	0	0.457028	0.298	0	0	14
Il1f6	0	0.398542	0.298	0	0	14
Pglyrp4	1.19e-277	2.50682	0.923	0.067	2.39e-274	14
Crybg2	3.67e-270	2.29814	0.923	0.018	7.33e-267	14
Tspan8	2.26e-234	1.84802	0.442	0.005	4.51e-231	14
Plekhs1	4.83e-220	3.73321	0.923	0.056	9.66e-217	14
Slpi	1.68e-218	1.4443	0.279	0.003	3.36e-215	14
Acpp	3.68e-217	1.57374	0.923	0.022	7.36e-214	14
Liph	1.4e-197	0.445349	0.288	0.004	2.81e-194	14
Fxyd3	4.53e-195	1.15628	0.365	0.007	9.06e-192	14
Slc1a1	6.12e-173	2.23442	0.923	0.104	1.22e-169	14
S100a14	5.7e-127	3.34222	0.913	0.048	1.14e-123	14
Klf5	1.52e-125	1.41751	0.923	0.166	3.05e-122	14
Ankk1	1.03e-123	2.49718	0.942	0.185	2.06e-120	14
Arg1	2.33e-120	1.36786	0.856	0.045	4.67e-117	14
Il1f9	4.86e-119	0.446659	0.327	0.008	9.71e-116	14
Ltb	1.3e-118	1.23432	0.923	0.121	2.6e-115	14
Ly6a	9e-110	3.06931	0.962	0.075	1.8e-106	14
Gm9573	1.26e-109	3.55273	0.933	0.14	2.52e-106	14
Il1a	6.31e-103	0.286064	0.25	0.003	1.26e-99	14
Smpdl3b	1.68e-100	0.817282	0.913	0.121	3.36e-97	14
Cblc	1.79e-100	2.15498	0.923	0.19	3.57e-97	14
Itgb6	3.87e-93	0.671813	0.923	0.113	7.74e-90	14
Fam84a	5.58e-90	4.28941	0.942	0.268	1.12e-86	14
Adrb2	9.48e-83	1.85116	0.933	0.286	1.9e-79	14
Nccrp1	1.38e-82	3.11301	0.904	0.114	2.77e-79	14
Apoc1	6.19e-80	0.966552	0.942	0.142	1.24e-76	14
Serpinb11	1.16e-79	0.558818	0.327	0	2.32e-76	14
Spdef	1.73e-78	1.32294	0.923	0.096	3.45e-75	14
Eps8	1.37e-77	2.41811	0.942	0.24	2.75e-74	14
Isg15	9.5e-77	4.71858	0.99	0.214	1.9e-73	14
Asprv1	2.82e-76	3.65248	0.971	0.129	5.64e-73	14
2310007B03Rik	5.34e-76	4.22673	0.942	0.184	1.07e-72	14
Prss27	8.52e-76	3.20068	0.913	0.163	1.7e-72	14
Srcin1	2.43e-75	1.13624	0.933	0.218	4.86e-72	14
Dusp5	6.6e-73	4.24024	0.942	0.276	1.32e-69	14
Stap2	1.84e-72	1.87434	0.933	0.192	3.68e-69	14
Mirt1	2.06e-72	1.75215	0.923	0.226	4.11e-69	14
Mmp23	2.3e-72	0.610371	0.923	0.23	4.61e-69	14
Cd68	3.81e-72	1.43466	0.923	0.168	7.63e-69	14
Nt5e	4.33e-72	4.97624	0.971	0.126	8.67e-69	14
Lypd2	4.06e-71	2.94757	0.913	0.207	8.12e-68	14
Mst1r	8.5e-71	1.26043	0.933	0.321	1.7e-67	14
Chac1	8.6e-71	4.80129	0.942	0.329	1.72e-67	14
Zc3h12a	3.11e-70	1.57512	0.942	0.298	6.22e-67	14
Ifi209	3.61e-70	1.3724	0.913	0.218	7.21e-67	14
Gch1	4.35e-70	1.34426	0.904	0.196	8.7e-67	14
Plet1	7.45e-69	4.49283	0.933	0.169	1.49e-65	14
Muc4	9.35e-69	3.8551	0.913	0.248	1.87e-65	14
Hs3st3b1	1.88e-68	0.923893	0.933	0.235	3.75e-65	14
Dgat2	2.62e-68	1.17849	0.923	0.249	5.24e-65	14
Prss22	2.73e-68	5.38728	0.942	0.107	5.46e-65	14
Cldn7	6.16e-68	2.64702	0.904	0.209	1.23e-64	14
N4bp2l1	9.93e-68	0.991882	0.942	0.324	1.99e-64	14
Psca	1.5e-67	5.08833	0.913	0.25	3e-64	14
Slc44a4	4.69e-67	1.63354	0.933	0.321	9.38e-64	14
Gsto1	5.29e-67	6.43907	0.99	0.428	1.06e-63	14
Pard6b	1.13e-66	2.30123	0.962	0.377	2.26e-63	14
Ceacam1	1.21e-66	3.1004	0.952	0.217	2.42e-63	14
Lyn	1.51e-66	1.81135	0.913	0.225	3.02e-63	14
Crybg1	3.35e-66	1.3544	0.962	0.359	6.7e-63	14
Slc28a3	1.12e-65	1.71751	0.933	0.41	2.24e-62	14
Plekha6	1.61e-65	2.23131	0.942	0.431	3.21e-62	14
Ifitm1	1.93e-65	3.89077	0.942	0.185	3.85e-62	14
Arhgap32	1.95e-65	1.80912	0.971	0.37	3.9e-62	14
Rel	6.52e-65	0.656977	0.962	0.325	1.3e-61	14
S100a7a	2.03e-64	1.63771	0.913	0.3	4.06e-61	14
Mxd1	2.46e-64	2.49644	0.981	0.257	4.91e-61	14
Errfi1	1.31e-63	3.63773	0.971	0.332	2.61e-60	14
Ifit1bl1	3.88e-63	2.6697	0.942	0.288	7.77e-60	14
Ifi47	4.25e-63	1.52805	0.923	0.162	8.5e-60	14
Alpl	1.01e-62	2.90921	0.952	0.369	2.02e-59	14
Ecm1	2.89e-62	4.78424	0.923	0.167	5.78e-59	14
Plac8	8.03e-62	2.06887	0.731	0.036	1.61e-58	14
Epha2	1.92e-61	1.34562	0.952	0.259	3.83e-58	14
Dnm2	2.92e-61	2.53407	0.99	0.458	5.83e-58	14
Tmsb4x	7.03e-61	3.72355	1	0.654	1.41e-57	14
Lpin2	1.79e-60	4.93368	0.971	0.38	3.58e-57	14
Plk2	2.07e-60	4.56002	0.904	0.227	4.13e-57	14
P2ry2	2.31e-60	1.72124	0.981	0.453	4.62e-57	14
Tjp3	6.71e-60	0.623439	0.933	0.286	1.34e-56	14
Gm20234	6.9e-60	2.74019	0.952	0.461	1.38e-56	14
Ephb3	1.11e-59	2.46381	0.971	0.399	2.21e-56	14
BC100530	1.68e-59	1.86385	0.875	0.163	3.36e-56	14
Sidt2	6.46e-59	2.06713	0.981	0.395	1.29e-55	14
Mal2	7.24e-59	1.06466	0.894	0.192	1.45e-55	14
Ier5	2.3e-58	1.95866	0.962	0.344	4.6e-55	14
Cpeb2	2.52e-58	0.86792	0.952	0.275	5.04e-55	14
Kbtbd11	4.89e-58	1.95	0.971	0.39	9.79e-55	14
Wwtr1	5.04e-58	1.75419	0.99	0.517	1.01e-54	14
Filip1l	1.11e-57	0.605053	0.894	0.178	2.23e-54	14
Gadd45a	3.31e-57	3.40547	0.933	0.343	6.63e-54	14
AA467197	4.16e-57	3.98494	0.846	0.11	8.31e-54	14
Cfp	4.32e-57	0.539572	0.913	0.311	8.63e-54	14
Qsox1	5.35e-57	2.82354	0.99	0.506	1.07e-53	14
Rasgef1b	1.24e-56	0.851415	0.971	0.39	2.49e-53	14
Ier3	1.34e-56	3.50785	0.923	0.318	2.68e-53	14
AI661453	1.55e-56	1.5683	0.875	0.164	3.1e-53	14
Gne	2.17e-56	0.843746	0.962	0.429	4.35e-53	14
Rnd3	2.2e-56	3.37954	0.99	0.502	4.4e-53	14
Gm17634	4.35e-56	0.52585	0.923	0.189	8.7e-53	14
Junb	6.93e-56	3.16528	0.962	0.503	1.39e-52	14
Lmo7	2.41e-55	3.00149	0.942	0.368	4.82e-52	14
Mapk6	5.73e-55	1.24678	0.942	0.237	1.15e-51	14
Adamtsl4	1.29e-54	1.10329	0.962	0.356	2.57e-51	14
Pdlim5	1.36e-54	0.705792	0.952	0.281	2.73e-51	14
Ipmk	1.92e-54	0.88608	0.933	0.274	3.84e-51	14
Gfpt1	2.22e-54	2.70148	0.99	0.533	4.44e-51	14
Tnfaip3	2.47e-54	0.680657	0.923	0.28	4.94e-51	14
Epn3	2.49e-54	2.8248	0.952	0.404	4.99e-51	14
Zfp36l1	2.53e-54	0.940959	0.856	0.044	5.07e-51	14
Taok3	3.5e-54	1.40259	0.933	0.301	6.99e-51	14
Ehf	4.8e-54	0.748531	0.894	0.208	9.61e-51	14
Pcdh1	5.01e-54	0.716187	0.817	0.097	1e-50	14
Ppp1r15a	7.79e-54	3.02261	0.942	0.444	1.56e-50	14
Cpm	8.51e-54	1.36555	0.923	0.255	1.7e-50	14
Adh6a	8.51e-54	1.06741	0.327	0.003	1.7e-50	14
Anxa3	8.9e-54	2.48951	0.933	0.366	1.78e-50	14
Cyr61	2e-53	1.81088	0.942	0.383	4e-50	14
Plekha7	2.47e-53	1.1554	0.971	0.448	4.94e-50	14
Krt13	1.19e-52	3.90669	0.885	0.162	2.39e-49	14
Ripk1	2.78e-52	0.500471	0.952	0.451	5.55e-49	14
Ccng2	3.64e-52	1.0905	0.913	0.241	7.29e-49	14
Trip10	8.3e-52	1.80038	0.942	0.372	1.66e-48	14
Rnpep	1.94e-51	1.91762	0.942	0.344	3.88e-48	14
Fam46a	2.7e-51	1.15217	0.962	0.344	5.4e-48	14
Prima1	8.4e-51	0.954526	0.971	0.569	1.68e-47	14
Map3k8	3.25e-50	0.649535	0.865	0.238	6.5e-47	14
Rcbtb2	3.65e-50	0.612966	0.981	0.469	7.3e-47	14
Zfp36	5.36e-50	2.016	0.875	0.283	1.07e-46	14
Gprc5a	8.05e-50	1.4693	0.933	0.469	1.61e-46	14
9130008F23Rik	1.71e-49	1.80494	0.981	0.541	3.42e-46	14
2810474O19Rik	4.05e-49	1.6939	0.933	0.446	8.1e-46	14
Rbp2	6.8e-49	0.879819	0.298	0.026	1.36e-45	14
Mad2l1bp	3.03e-48	2.25682	0.904	0.317	6.06e-45	14
Stox2	4.86e-48	0.499368	0.962	0.436	9.72e-45	14
Phlda1	6.28e-48	5.46253	0.904	0.312	1.26e-44	14
Gtpbp2	9.04e-48	2.19415	0.942	0.435	1.81e-44	14
H2-K1	9.64e-48	2.14146	0.971	0.39	1.93e-44	14
Ccnl1	1.55e-47	1.49668	0.981	0.451	3.1e-44	14
Proser2	1.99e-47	1.20139	0.99	0.569	3.97e-44	14
Vps37b	3.6e-47	1.25183	0.942	0.392	7.2e-44	14
Jun	7.08e-47	1.55689	0.923	0.361	1.42e-43	14
Naip1	1.35e-46	0.84964	0.337	0.021	2.7e-43	14
Emp1	1.98e-46	4.2136	0.856	0.239	3.96e-43	14
AU041133	2.49e-46	0.560849	0.942	0.459	4.98e-43	14
Anxa11	3.01e-46	1.10787	0.971	0.518	6.01e-43	14
Pglyrp1	4.97e-46	2.62148	0.846	0.2	9.94e-43	14
Arid5b	1.15e-45	3.055	0.923	0.35	2.31e-42	14
Gpcpd1	1.73e-45	2.17105	0.913	0.408	3.45e-42	14
Bend7	2.17e-45	0.32766	0.952	0.369	4.33e-42	14
Fam213a	4.99e-45	0.485316	0.971	0.321	9.98e-42	14
Ly6e	7.1e-45	4.55297	0.865	0.184	1.42e-41	14
Dpf1	1.89e-44	0.430314	0.894	0.295	3.78e-41	14
Slit2	1.25e-43	0.618855	0.923	0.373	2.49e-40	14
Pde4d	4.79e-43	0.973899	0.981	0.463	9.57e-40	14
Map1b	1.81e-42	0.678122	0.971	0.538	3.63e-39	14
Galnt7	2.4e-42	1.27762	0.923	0.431	4.79e-39	14
Ganc	2.67e-42	0.561692	0.952	0.479	5.34e-39	14
Rtp4	4e-42	1.07199	0.856	0.379	7.99e-39	14
Lst1	4.17e-42	0.667369	0.904	0.406	8.34e-39	14
Eps8l2	3.13e-41	1.92231	0.894	0.568	6.26e-38	14
Abi1	4.43e-41	1.28909	0.885	0.302	8.86e-38	14
Sv2a	4.7e-41	0.311667	0.981	0.442	9.39e-38	14
Gadd45b	4.11e-40	1.45918	0.942	0.495	8.23e-37	14
Ddit4	4.93e-40	0.378805	0.923	0.439	9.87e-37	14
Dhx32	5.49e-40	0.399576	0.981	0.378	1.1e-36	14
Actg1	1.43e-39	1.92453	0.99	0.775	2.86e-36	14
Itgam	1.64e-39	2.21781	0.615	0.007	3.28e-36	14
Slc6a6	2.3e-39	1.61753	0.971	0.541	4.6e-36	14
Cidea	3.74e-39	0.678061	0.327	0.008	7.48e-36	14
Gm10138	5.59e-39	0.362802	0.923	0.451	1.12e-35	14
Stk25	1e-38	2.03055	0.904	0.453	2.01e-35	14
Zfp266	1.55e-38	0.624254	0.99	0.431	3.11e-35	14
Pmepa1	1.67e-38	0.924809	0.962	0.43	3.34e-35	14
Glul	2.1e-38	1.65661	0.913	0.431	4.19e-35	14
Ccdc34	2.4e-38	0.971497	0.962	0.466	4.8e-35	14
Sertad1	2.7e-38	0.485551	0.913	0.36	5.41e-35	14
Per3	3.24e-38	0.927487	0.971	0.584	6.48e-35	14
Lrig1	6.34e-38	0.346182	0.971	0.472	1.27e-34	14
Actr3	2.35e-37	0.99831	0.933	0.342	4.7e-34	14
Cept1	1.05e-36	0.712751	0.865	0.31	2.09e-33	14
Foxo1	5.99e-36	0.604295	0.933	0.492	1.2e-32	14
Ifitm3	7.54e-36	1.81791	0.865	0.386	1.51e-32	14
Map2k3	2.61e-35	1.62192	1	0.511	5.22e-32	14
Dusp1	2.71e-35	3.10818	0.865	0.386	5.42e-32	14
Man2b1	4.96e-35	0.787038	0.962	0.454	9.91e-32	14
Tm9sf4	8.28e-35	0.663272	0.933	0.433	1.66e-31	14
Mid1ip1	1.12e-34	0.664148	0.904	0.414	2.25e-31	14
Ptpre	3.23e-34	0.688174	0.885	0.57	6.47e-31	14
Nsrp1	3.45e-34	0.669396	0.913	0.33	6.9e-31	14
Sgms2	3.55e-34	0.3175	0.26	0.017	7.1e-31	14
Hcls1	3.66e-34	0.413192	0.279	0.035	7.32e-31	14
Kifc3	4.51e-34	0.707065	0.163	0.356	9.01e-31	14
Ubc	4.69e-34	2.5788	1	0.646	9.38e-31	14
Jmjd1c	6.37e-34	1.09249	0.885	0.348	1.27e-30	14
Wsb1	9.48e-34	1.45986	0.962	0.554	1.9e-30	14
Crybg3	2.72e-33	0.813483	0.971	0.522	5.45e-30	14
Gpatch8	4.85e-33	0.547298	0.942	0.371	9.69e-30	14
Guf1	1.19e-32	0.293084	0.904	0.401	2.39e-29	14
Ddx60	2.19e-32	0.853494	0.875	0.495	4.37e-29	14
Tra2a	3.19e-32	0.861283	0.971	0.5	6.39e-29	14
Trim12a	6.61e-32	1.32665	0.865	0.425	1.32e-28	14
Calml3	7.43e-32	3.83373	0.75	0.149	1.49e-28	14
Nbl1	2.22e-31	0.971154	0.99	0.616	4.45e-28	14
Sqstm1	2.35e-31	1.32027	0.923	0.506	4.7e-28	14
Bcl2	2.97e-31	1.09812	0.846	0.401	5.94e-28	14
Apobec1	3.02e-31	0.254101	0.279	0.081	6.05e-28	14
Klf4	4.83e-31	2.34676	0.827	0.393	9.66e-28	14
Asah1	1.86e-30	0.259597	0.885	0.395	3.72e-27	14
Rap1b	3.34e-30	0.619706	0.885	0.326	6.69e-27	14
Scube3	3.35e-30	0.64498	0.933	0.533	6.71e-27	14
Slc7a11	5.74e-30	1.56933	0.99	0.588	1.15e-26	14
H2-D1	1.08e-29	2.69666	0.846	0.472	2.16e-26	14
Cldnd1	3.26e-29	0.979409	0.904	0.396	6.52e-26	14
Por	4.5e-29	1.08769	0.846	0.259	9.01e-26	14
Gnb1	1.52e-28	1.19209	0.971	0.5	3.03e-25	14
Neat1	1.71e-28	2.73559	0.913	0.584	3.43e-25	14
Arpc2	2.64e-28	2.44213	0.904	0.47	5.29e-25	14
Rbms1	3.34e-27	0.406873	0.885	0.522	6.68e-24	14
Ogt	3.93e-27	0.819767	0.971	0.466	7.85e-24	14
Arpc1b	6.91e-27	1.48529	0.923	0.505	1.38e-23	14
Qpct	7.95e-27	0.35393	0.952	0.553	1.59e-23	14
B2m	8.66e-27	2.24052	0.817	0.417	1.73e-23	14
Zfhx4	1.22e-26	1.1567	0.942	0.475	2.45e-23	14
Klf6	3.17e-26	1.30441	0.837	0.395	6.34e-23	14
Rhob	3.94e-26	1.87216	0.894	0.513	7.88e-23	14
Olfm4	4.36e-26	0.53177	0.135	0.312	8.73e-23	14
Spint2	6.59e-26	1.80128	0.962	0.559	1.32e-22	14
Dst	1.38e-25	0.700129	0.923	0.534	2.76e-22	14
Csta1	2.46e-25	2.77278	0.75	0.141	4.93e-22	14
Zcchc7	2.87e-25	0.900755	0.933	0.465	5.74e-22	14
Cdo1	3.25e-25	0.336167	0.221	0.285	6.51e-22	14
Tmem47	7.16e-25	0.308171	0.933	0.531	1.43e-21	14
Sox4	1.93e-24	0.372301	0.923	0.459	3.87e-21	14
Hes1	4.12e-24	0.546265	0.913	0.388	8.24e-21	14
Anxa2	1.43e-23	1.98352	0.933	0.699	2.87e-20	14
Jam2	1.55e-23	0.499253	0.885	0.559	3.09e-20	14
B3gnt7	1.69e-23	0.869368	0.337	0.081	3.38e-20	14
Ywhah	3.39e-23	0.65779	0.904	0.403	6.77e-20	14
Tm4sf1	1.09e-22	0.612313	0.856	0.446	2.18e-19	14
Brd2	2.14e-22	0.651013	0.875	0.449	4.28e-19	14
Atp2b1	2.33e-22	2.4143	0.798	0.426	4.65e-19	14
Krt23	2.37e-22	1.11893	0.394	0.014	4.75e-19	14
S100a13	3.58e-22	0.450141	0.192	0.458	7.16e-19	14
Lce3a	4.44e-22	0.806035	0.212	0.295	8.89e-19	14
Net1	7.08e-22	0.756754	0.202	0.291	1.42e-18	14
Hmgcs1	8.5e-22	0.85732	0.837	0.404	1.7e-18	14
S100a11	1.55e-21	2.35883	0.923	0.744	3.1e-18	14
Gm26870	1.91e-21	0.388738	0.337	0.642	3.81e-18	14
Ucp2	2.49e-21	0.805441	0.962	0.437	4.97e-18	14
Rnf152	7.54e-21	0.293948	0.865	0.322	1.51e-17	14
Jund	7.81e-21	0.958671	0.962	0.478	1.56e-17	14
S100a6	9.53e-21	1.05028	0.981	0.929	1.91e-17	14
Prss23	1.78e-20	0.878683	0.231	0.358	3.56e-17	14
Zfp185	2.22e-20	0.416778	0.827	0.35	4.44e-17	14
Tia1	2.24e-20	0.444721	0.894	0.457	4.49e-17	14
Zfand5	2.94e-20	2.21092	0.808	0.376	5.87e-17	14
Ehd4	3.02e-20	0.62168	0.221	0.36	6.04e-17	14
H3f3b	3.23e-20	1.53357	0.913	0.801	6.47e-17	14
Pdgfra	3.7e-20	0.306647	0.952	0.471	7.4e-17	14
Trp53inp2	4.77e-20	1.45308	0.779	0.409	9.54e-17	14
Btg2	6.23e-20	0.451517	0.923	0.554	1.25e-16	14
Frmd4b	2.82e-19	1.05677	0.788	0.311	5.64e-16	14
Igfbp4	4.06e-19	0.936412	0.654	0.197	8.13e-16	14
Bambi	4.47e-19	0.345509	0.163	0.369	8.94e-16	14
Aif1l	6.6e-19	1.48927	0.702	0.314	1.32e-15	14
Fth1	2.48e-18	0.77766	1	0.957	4.97e-15	14
Rspo1	3.13e-18	0.294295	0.99	0.569	6.26e-15	14
Slc13a2	3.17e-18	0.757508	0.288	0.006	6.35e-15	14
Pbp2	3.41e-18	1.03981	0.356	0.006	6.82e-15	14
Ckb	6.47e-18	0.720865	0.962	0.584	1.29e-14	14
Clk1	7.16e-18	0.347036	0.913	0.434	1.43e-14	14
Mal	7.82e-18	0.716252	0.702	0.265	1.56e-14	14
Hspa5	1.57e-17	1.24418	0.981	0.631	3.15e-14	14
Hbegf	1.82e-17	0.874167	0.846	0.582	3.63e-14	14
Col9a3	3.04e-17	0.449862	0.558	0.17	6.08e-14	14
Krt15	3.12e-17	0.951183	0.26	0.408	6.23e-14	14
Atp1b1	6.04e-17	0.779105	0.99	0.58	1.21e-13	14
H2-Aa	7.79e-17	0.658827	0.067	0.426	1.56e-13	14
Tdrd7	1.36e-16	0.440551	0.846	0.468	2.73e-13	14
Prdm1	2.48e-16	1.09759	0.413	0.003	4.97e-13	14
Cdh2	3.13e-16	0.289308	0.933	0.42	6.27e-13	14
Prss32	8.66e-16	1.00392	0.423	0.003	1.73e-12	14
Rnf208	1.38e-15	0.565361	0.769	0.283	2.75e-12	14
Csrp1	1.81e-15	1.11665	0.885	0.416	3.61e-12	14
Tmbim1	3.22e-15	0.397571	0.837	0.411	6.44e-12	14
Muc1	3.25e-15	1.26396	0.673	0.24	6.5e-12	14
Psmb8	4.08e-15	0.576243	0.269	0.209	8.15e-12	14
Id2	5.7e-15	0.317192	0.26	0.178	1.14e-11	14
Smagp	9.1e-15	0.738499	0.904	0.401	1.82e-11	14
Nr1d1	1.98e-14	0.300041	0.288	0.352	3.96e-11	14
Trim25	2.87e-14	1.16441	0.865	0.419	5.73e-11	14
Vamp8	6.86e-14	1.06721	0.856	0.517	1.37e-10	14
Ifnar2	8.73e-14	0.268915	0.327	0.486	1.75e-10	14
Tprkb	9.51e-14	0.341218	0.894	0.348	1.9e-10	14
Ctnna1	1.1e-13	1.37285	0.817	0.493	2.19e-10	14
Pnisr	1.65e-13	0.341876	0.875	0.552	3.3e-10	14
Cxcl16	2.44e-13	0.671448	0.538	0.254	4.88e-10	14
Krt19	2.97e-13	1.3927	0.817	0.328	5.93e-10	14
Rab25	3.18e-13	0.585908	0.317	0.078	6.37e-10	14
Ets1	4.06e-13	0.270474	0.125	0.269	8.11e-10	14
AC149090.1	4.76e-13	0.630141	0.933	0.571	9.51e-10	14
Cd52	9.89e-13	0.365795	0.25	0.123	1.98e-09	14
Igfbp5	2.53e-12	0.486214	0.404	0.692	5.06e-09	14
Necap2	2.59e-12	0.265527	0.317	0.536	5.18e-09	14
Pmm1	2.65e-12	0.767348	0.904	0.433	5.31e-09	14
Pnp	3.53e-12	1.71371	0.74	0.43	7.06e-09	14
Hopx	4.25e-12	1.43354	0.471	0.28	8.5e-09	14
Idi1	5.53e-12	0.337359	0.856	0.317	1.11e-08	14
Acsl3	6.11e-12	0.442199	0.202	0.394	1.22e-08	14
Arl6ip1	8.75e-12	0.283593	0.942	0.477	1.75e-08	14
Stk17b	1.3e-11	0.369708	0.721	0.248	2.6e-08	14
Abi3bp	1.42e-11	0.405957	0.913	0.513	2.83e-08	14
Elf3	1.71e-10	2.52566	0.673	0.309	3.43e-07	14
Hmgn2	1.74e-10	0.343714	0.942	0.534	3.48e-07	14
Krt4	2.01e-10	0.68233	0.51	0.244	4.01e-07	14
Pabpc1	2.13e-10	1.27528	0.808	0.433	4.27e-07	14
Rpl23a	2.24e-10	0.631487	0.894	0.463	4.49e-07	14
Dennd2d	3.11e-10	0.299261	0.298	0.131	6.22e-07	14
Dusp14	3.88e-10	0.703089	0.298	0.348	7.75e-07	14
Ifi27	4.32e-10	0.739833	0.971	0.651	8.64e-07	14
Hist1h2bc	8.2e-10	0.949136	0.885	0.573	1.64e-06	14
Adap1	8.7e-10	0.387843	0.26	0.029	1.74e-06	14
Rbp1	8.78e-10	0.371386	0.827	0.345	1.76e-06	14
Wfdc2	9.59e-10	1.22616	0.288	0.128	1.92e-06	14
AA986860	1e-09	0.573595	0.375	0.519	2.01e-06	14
Nectin4	1.06e-09	0.430816	0.779	0.38	2.12e-06	14
Smim22	1.17e-09	0.251711	0.25	0.071	2.34e-06	14
Il4i1	1.61e-09	1.40199	0.317	0.085	3.21e-06	14
Fam46b	1.77e-09	0.547379	0.846	0.408	3.54e-06	14
Map2	2.15e-09	0.42421	0.933	0.609	4.29e-06	14
Maff	2.2e-09	0.408303	0.769	0.411	4.4e-06	14
Wdr1	2.21e-09	0.494875	0.356	0.442	4.42e-06	14
Mme	2.98e-09	0.624645	0.952	0.657	5.96e-06	14
Krt7	3.02e-09	0.960013	0.654	0.25	6.04e-06	14
Ptn	3.65e-09	0.423127	0.288	0.532	7.3e-06	14
Ogfrl1	3.84e-09	0.307838	0.913	0.492	7.68e-06	14
Arhgdib	6.49e-09	1.11559	0.365	0.073	1.3e-05	14
Uaca	6.6e-09	1.42321	0.721	0.586	1.32e-05	14
Alox12e	7.28e-09	0.845298	0.317	0.153	1.46e-05	14
Psme2	7.93e-09	1.19784	0.913	0.508	1.59e-05	14
Anxa9	8.68e-09	0.664562	0.442	0.301	1.74e-05	14
Wasf2	1.16e-08	0.5039	0.731	0.418	2.32e-05	14
Dcn	1.6e-08	0.487069	0.192	0.311	3.21e-05	14
Slc25a48	1.89e-08	0.6131	0.288	0.122	3.77e-05	14
Rhpn2	1.98e-08	0.706075	0.327	0.214	3.96e-05	14
Tmc4	3.47e-08	0.675034	0.356	0.374	6.94e-05	14
Ifit2	4.15e-08	0.405125	0.327	0.379	8.3e-05	14
Pdlim1	4.57e-08	0.719448	0.433	0.252	9.14e-05	14
Il1b	4.74e-08	0.772712	0.856	0.366	9.48e-05	14
Upk3bl	5.65e-08	1.59091	0.702	0.494	0.00011296	14
Arf2	5.95e-08	0.930668	0.654	0.27	0.000119008	14
Lpcat4	7.3e-08	0.687488	0.346	0.194	0.000146062	14
Cd9	7.38e-08	0.602575	0.942	0.639	0.000147621	14
Chmp4b	1.05e-07	0.679491	0.769	0.363	0.000209931	14
Spns3	1.49e-07	0.315436	0.279	0.262	0.000298246	14
Tubb5	2.04e-07	0.720121	0.981	0.649	0.000408427	14
Slc39a4	2.15e-07	1.715	0.577	0.13	0.000430385	14
Gmfg	2.21e-07	0.31487	0.269	0.147	0.000441685	14
Cysrt1	2.3e-07	1.23784	0.587	0.143	0.00046084	14
Arrdc4	2.39e-07	1.13077	0.337	0.24	0.000477707	14
2900052N01Rik	2.87e-07	0.38351	0.25	0.072	0.00057364	14
Arpc4	3.14e-07	0.730807	0.885	0.481	0.000628429	14
Blnk	3.27e-07	0.571295	0.346	0.279	0.000654876	14
Frk	3.81e-07	0.35325	0.394	0.48	0.000761437	14
Adss	4.64e-07	0.552594	0.365	0.337	0.000927207	14
Ctsh	4.96e-07	0.490348	0.817	0.431	0.000992899	14
Fgd3	6.2e-07	0.326182	0.356	0.286	0.00123995	14
Piezo1	6.5e-07	0.507163	0.817	0.408	0.00129977	14
Scg5	8.03e-07	0.33087	0.808	0.37	0.001606	14
Igkc	8.12e-07	0.992433	0.981	0.714	0.00162347	14
Insig1	9.99e-07	1.11626	0.692	0.58	0.00199861	14
Upp1	1.02e-06	0.482022	0.327	0.201	0.00203227	14
Efhd2	1.11e-06	0.289237	0.375	0.335	0.0022166	14
Fam129a	1.22e-06	0.494601	0.346	0.161	0.00243599	14
Upk1b	1.44e-06	1.45151	0.635	0.517	0.00287379	14
Cd74	1.49e-06	0.546288	0.096	0.361	0.00298919	14
Slc9a3r1	1.54e-06	0.377501	0.385	0.313	0.00307593	14
Rnf223	1.93e-06	0.41473	0.327	0.216	0.00385624	14
Timp2	1.96e-06	0.684028	0.971	0.648	0.00391573	14
Smpdl3a	2.19e-06	0.508277	0.769	0.388	0.00438713	14
F11r	2.96e-06	0.904564	0.375	0.417	0.00592612	14
Fndc3a	3.12e-06	0.939119	0.577	0.326	0.0062496	14
Prr13	3.43e-06	0.419096	0.365	0.391	0.00686805	14
Osbpl3	4.02e-06	0.306909	0.327	0.378	0.00803816	14
Mbp	4.13e-06	1.03684	0.385	0.285	0.0082503	14
Cbr2	4.53e-06	0.754167	0.635	0.356	0.00906455	14
Vcan	4.98e-06	0.481471	0.288	0.202	0.00995948	14
Bspry	7.32e-06	0.570954	0.51	0.26	0.0146458	14
Tmem248	8.03e-06	0.301	0.875	0.446	0.0160538	14
Clic5	8.62e-06	1.33549	0.394	0.263	0.0172363	14
Slc6a13	1.2e-05	0.652751	0.337	0.158	0.0239868	14
Tuba1c	1.29e-05	0.575874	0.308	0.25	0.025815	14
Snhg6	1.63e-05	0.304788	0.231	0.35	0.0325928	14
Krt80	2.41e-05	0.821236	0.337	0.322	0.0481646	14
Cd37	3.51e-05	0.265886	0.567	0.249	0.0702248	14
H2-Ab1	3.69e-05	0.889941	0.087	0.295	0.0738297	14
St6galnac1	4.98e-05	0.591957	0.298	0.109	0.0995878	14
Defb1	0.000279831	1.4348	0.481	0.003	0.559662	14
Crb3	0.000284271	1.05006	0.481	0.263	0.568543	14
Jdp2	0.000348734	1.68323	0.558	0.266	0.697467	14
St3gal1	0.000363356	0.293967	0.385	0.268	0.726711	14
Selenok	0.0005016	0.547587	0.721	0.57	1	14
Dnajb1	0.000515146	0.430555	0.606	0.347	1	14
Dtx3l	0.000566306	0.859842	0.413	0.383	1	14
Desi1	0.00113934	0.924872	0.423	0.347	1	14
Aldh3a1	0.00117316	0.829596	0.971	0.782	1	14
Emp3	0.00117728	0.603859	0.471	0.188	1	14
Crot	0.00122637	0.638269	0.413	0.443	1	14
Lgmn	0.00133005	0.266199	0.375	0.457	1	14
Ldhb	0.00136351	0.293304	0.885	0.502	1	14
B4galnt1	0.00150789	0.503356	0.385	0.206	1	14
Klf3	0.00154493	0.373638	0.462	0.453	1	14
Cd274	0.00158081	1.22998	0.413	0.289	1	14
Paqr8	0.00183524	0.415176	0.279	0.245	1	14
Efemp1	0.0019751	1.03404	0.615	0.373	1	14
Emp2	0.00203277	0.323771	0.827	0.485	1	14
Il1r2	0.00228824	1.65192	0.481	0.009	1	14
Gpx3	0.00237796	0.622401	0.125	0.296	1	14
Psors1c2	0.00244505	0.251789	0.135	0.299	1	14
Apoe	0.00263078	1.9684	0.875	0.478	1	14
Cebpd	0.00266912	0.345093	0.337	0.208	1	14
Cab39	0.00285429	0.535853	0.298	0.291	1	14
Pdzk1ip1	0.00323966	1.65425	0.442	0.012	1	14
Alcam	0.00363725	0.34186	0.51	0.267	1	14
Sec11c	0.00389256	0.356611	0.365	0.456	1	14
Mcl1	0.00395239	0.744122	0.423	0.266	1	14
Ifi27l2a	0.00561726	0.33907	0.288	0.194	1	14
Ppl	0.0074381	0.678523	0.885	0.554	1	14
Oxct1	0.00827738	0.620459	0.462	0.498	1	14
Gsta4	0.00869701	1.31391	0.587	0.353	1	14
App	0.00962126	0.908141	1	0.85	1	14
Col8a1	0	3.84119	0.943	0	0	15
[truncated: 398 more rows]
